# Supplementary material for: Novel ensemble learning approach with SVM-imputed ADASYN features for enhanced cervical cancer prediction
Source: PLoS One. 2024 Jan 10;19(1):e0296107. doi: 10.1371/journal.pone.0296107 (PMC10781159; doi:10.1371/journal.pone.0296107)
Supplement: S1 File — (ZIP) [file pone.0296107.s001.zip]

Archive with 3 entries (2 files):
- CervicalPeerJCS-main/
- CervicalPeerJCS-main/Cervical_Cancer_Code_PeerJCS.ipynb
- CervicalPeerJCS-main/Dataset_cervical_cancer.csv
