# Supplementary material for: Novel ensemble learning approach with SVM-imputed ADASYN features for enhanced cervical cancer prediction
Source: PLoS One. 2024 Jan 10;19(1):e0296107. doi: 10.1371/journal.pone.0296107 (PMC10781159; doi:10.1371/journal.pone.0296107)
Supplement: S1 File — (ZIP) [file pone.0296107.s001.zip › CervicalPeerJCS-main/Cervical_Cancer_Code_PeerJCS.ipynb]

# %% [code]

import pandas as pd
import seaborn as sns
import numpy as np
import matplotlib
import matplotlib.pyplot as plt

%matplotlib inline

# %% [code]
#Reading cervical dataset
data = pd.read_csv('Dataset_cervical_cancer.csv')

# %% [code]
#Reading cervical dataset first ten rows
data.head(10)

# %% [code]
#Checking cervical dataset missing values
data.isnull().sum()

# %% [code]
#information of cervical dataset
data.info()

# %% [code]


# %% [code]
from sklearn.ensemble import RandomForestClassifier

y=data["Biopsy"]
x=data.drop(["Biopsy"], axis=1)
from sklearn import preprocessing
from sklearn.preprocessing import LabelEncoder
le = preprocessing.LabelEncoder()

# %% [code]
#all features without imputer data
from sklearn.metrics import accuracy_score
import xgboost as xgb
from sklearn.ensemble import RandomForestClassifier, AdaBoostClassifier, ExtraTreesClassifier, GradientBoostingClassifier
print("RF")
rfc = RandomForestClassifier(n_estimators=100, random_state=52)
pred = rfc.fit(X_train, y_train).predict(X_test)
print(accuracy_score(y_test,pred))
print("ADA")
xgb = AdaBoostClassifier(n_estimators=100, random_state=52)
xgb_pred = xgb.fit(X_train, y_train).predict(X_test)
print(accuracy_score(y_test,xgb_pred))
from sklearn.tree import DecisionTreeClassifier
from sklearn.metrics import accuracy_score,classification_report
dt = DecisionTreeClassifier(random_state=50)
print("Decision Tree Classifier Result")
DecisionTree=dt.fit(X_train, y_train).predict(X_test)
print(accuracy_score(y_test,DecisionTree))
from sklearn.svm import SVC
print("SVC")
svm = SVC(kernel='linear', C=2.0, random_state=52)
svm.fit(X_train,y_train)
y_pred=svm.predict(X_test)
print(accuracy_score(y_test,y_pred))
print("ETC")
b = ExtraTreesClassifier(n_estimators=100, random_state=52)
b_pred = b.fit(X_train, y_train).predict(X_test)
print(accuracy_score(y_test,b_pred))
from sklearn.naive_bayes import MultinomialNB
print("MultinomialNB NB")
gnb = MultinomialNB()
gnb_pred = gnb.fit(X_train, y_train).predict(X_test)
print(accuracy_score(y_test,gnb_pred))
# Fitting XGBoost to the training data
XGBClassifier = xgb.XGBClassifier()
XGBoost=my_model.fit(X_train, y_train).predict(X_test)
print(accuracy_score(y_test,XGBoost))
from sklearn.linear_model import LogisticRegression
lr=LogisticRegression()
print("Logistic Regression Result")
logisticRegresion=lr.fit(X_train, y_train).predict(X_test)
print(accuracy_score(y_test,logisticRegresion))

from sklearn.calibration import CalibratedClassifierCV
from sklearn.linear_model import SGDClassifier
print("Stochastic Gradient Classifier")
clf = SGDClassifier(max_iter=1100, tol=1e-3)
calibrated_clf = CalibratedClassifierCV(clf, cv=5, method='isotonic')
predSGD=calibrated_clf.fit(X_train, y_train).predict(X_test)
print(accuracy_score(y_test,predSGD))

#from sklearn.linear_model import LogisticRegression
from sklearn.ensemble import VotingClassifier
#from sklearn.linear_model import SGDClassifier
print("Voting Classifier XGB+RF+ETC")
clf1 = xgb.XGBClassifier()
clf2 = RandomForestClassifier(n_estimators=100, random_state=52)
clf3 = ExtraTreesClassifier(n_estimators=100, random_state=52)
eclf1 = VotingClassifier(estimators=[
        ('xgb', clf1), ('rf', clf2), ('etc', clf3)],voting='hard')
predictionVC=eclf1.fit(X_train, y_train).predict(X_test)
print(accuracy_score(y_test,predictionVC))

# %% [code]
# Splitting dataset into training and testing sets
from sklearn.model_selection import train_test_split

X_train, X_test, y_train, y_test = train_test_split(x, y, test_size=0.20, shuffle=True)

# %% [code]
len(y_train)

# %% [code]
from sklearn.metrics import accuracy_score
from sklearn.metrics import classification_report
from sklearn.metrics import confusion_matrix

# %% [code]
from sklearn.tree import DecisionTreeClassifier
dt=DecisionTreeClassifier(max_depth=50)
dtPre=dt.fit(X_train, y_train).predict(X_test)
print(accuracy_score(y_test,dtPre))
print(classification_report(y_test,dtPre))
print(confusion_matrix(y_test,dtPre))

# %% [code]
from sklearn.ensemble import RandomForestClassifier, AdaBoostClassifier
print("ADA")
xgb = AdaBoostClassifier(n_estimators=200, random_state=5)
xgb_pred = xgb.fit(X_train, y_train).predict(X_test)
print(classification_report(y_test,xgb_pred))
print(confusion_matrix(y_test,xgb_pred))

# %% [code]
from sklearn.svm import SVC
print("SVC")
svm = SVC(kernel='linear', C=1.0, random_state=500)
svm.fit(X_train,y_train)
y_pred=svm.predict(X_test)
print(classification_report(y_test,y_pred))
print(confusion_matrix(y_test,y_pred))


# %% [code]
from sklearn.ensemble import RandomForestClassifier
rfc = RandomForestClassifier(n_estimators=200, random_state=5, max_depth=20)
rfc.fit(X_train, y_train)
# calculate accuracy of class predictions
y_pred_class = rfc.predict(X_test)
print(classification_report(y_test,y_pred_class))
print(confusion_matrix(y_test,y_pred_class))

# %% [code]
from sklearn.ensemble import ExtraTreesClassifier
print("ETC")
b = ExtraTreesClassifier(n_estimators=200, random_state=5, max_depth=20)
b_pred = b.fit(X_train, y_train).predict(X_test)
print(classification_report(y_test,b_pred))
print(confusion_matrix(y_test,b_pred))

# %% [code]
from sklearn.linear_model import LogisticRegression
from sklearn.svm import SVC
# 2. instantiate a logistic regression model
logreg = LogisticRegression(random_state=1000, solver='liblinear',multi_class='ovr',C=3.0)
# 3. train the model using X_train_dtm
x=logreg.fit(X_train, y_train)
# 4. make class predictions for X_test_dtm
y_pred_class = logreg.predict(X_test)
print(classification_report(y_test,y_pred_class))
print(confusion_matrix(y_test,y_pred_class))


# %% [code]
from sklearn.linear_model import SGDClassifier
r3=SGDClassifier(max_iter=1000, tol=1e-3,loss='perceptron')
x=r3.fit(X_train, y_train)

y_pred_class = r3.predict(X_test)
print(classification_report(y_test,y_pred_class))
print(confusion_matrix(y_test,y_pred_class))


# %% [code]
import numpy as np
from sklearn.ensemble import RandomForestClassifier, VotingClassifier
r1 = LogisticRegression(random_state=1000, solver='liblinear',multi_class='ovr',C=3.0)
r2 = SVC(kernel='linear', C=1.0, random_state=500,probability=True)
r3 = SGDClassifier(max_iter=1000, tol=1e-3,loss='perceptron')
er = VotingClassifier([('lr', r1),('svc', r2),('sgdc', r3)],voting="hard")

x=er.fit(X_train, y_train)

y_pred_class = er.predict(X_test)
print(classification_report(y_test,y_pred_class))
print(confusion_matrix(y_test,y_pred_class))


# %% [code]


# %% [code]
import numpy as np # linear algebra

import pandas as pd # data processing, CSV file I/O (e.g. pd.read_csv)
import matplotlib.pyplot as plt
# Input data files are available in the "../input/" directory.
# For example, running this (by clicking run or pressing Shift+Enter) will list the files in the input directory

import os
import glob
import cv2
import tensorflow as tf
from keras import layers
from keras.layers import Dropout , Input, Add, Dense, Activation, ZeroPadding2D, BatchNormalization, Flatten, Conv2D, AveragePooling2D, MaxPooling2D, GlobalMaxPooling2D
from keras.models import Model, load_model
from keras.initializers import glorot_uniform
from sklearn.model_selection import train_test_split
import keras.backend as K
from sklearn.utils import shuffle
# importing all necessary libraries to run the code
import re,string
import numpy as np
import pandas as pd
import keras_metrics
import tensorflow.keras
import matplotlib.pyplot as plt
from nltk.corpus import stopwords
from keras.models import Sequential
from sklearn.model_selection import train_test_split
from keras.layers import Dense, Flatten, LSTM, Conv1D, MaxPooling1D, Dropout, Activation,Embedding
# using the variable sw to hold all stopwords that are in English
sw = stopwords.words('english')

# %% [code]
>>> from sklearn import preprocessing
>>> le = preprocessing.LabelEncoder()
le = preprocessing.LabelEncoder()
y = le.fit_transform(target)

# %% [code]
X_train_res=df.astype(int)

# %% [code]
from sklearn.tree import DecisionTreeClassifier
dt=DecisionTreeClassifier(max_depth=50)
dtPre=dt.fit(X_train, y_train).predict(X_test)
print(accuracy_score(y_test,dtPre))
print(classification_report(y_test,dtPre))
print(confusion_matrix(y_test,dtPre))

# %% [code]
from sklearn.ensemble import RandomForestClassifier
rfc = RandomForestClassifier(n_estimators=200, random_state=5, max_depth=20)
rfc.fit(X_train, y_train)
# calculate accuracy of class predictions
y_pred_class = rfc.predict(X_test)
print(classification_report(y_test,y_pred_class))
print(confusion_matrix(y_test,y_pred_class))

# %% [code]
from sklearn.ensemble import ExtraTreesClassifier
print("ETC")
b = ExtraTreesClassifier(n_estimators=300, random_state=5, max_depth=20)
b_pred = b.fit(X_train, y_train).predict(X_test)
print(classification_report(y_test,b_pred))
print(confusion_matrix(y_test,b_pred))

# %% [code]
from sklearn.ensemble import RandomForestClassifier, AdaBoostClassifier
print("ADA")
xgb = AdaBoostClassifier(n_estimators=100, random_state=5)
xgb_pred = xgb.fit(X_train, y_train).predict(X_test)
print(classification_report(y_test,xgb_pred))
print(confusion_matrix(y_test,xgb_pred))

# %% [code]
import numpy as np
from sklearn.ensemble import RandomForestClassifier, VotingClassifier
r1 = LogisticRegression(random_state=1000, solver='saga',multi_class='ovr',C=2.0)
r2 = SVC(kernel='linear', C=1.0, random_state=2, probability=True)
r3=SGDClassifier(loss='perceptron')
er = VotingClassifier([('svc', r2),('lr', r1),('sgdc', r3)],voting="hard")

x=er.fit(X_train, y_train)

y_pred_class = er.predict(X_test)
print(classification_report(y_test,y_pred_class))
print(confusion_matrix(y_test,y_pred_class))

# %% [code]
from sklearn.linear_model import LogisticRegression
from sklearn.svm import SVC
# 2. instantiate a logistic regression model
logreg = LogisticRegression(random_state=1000, solver='saga',multi_class='ovr',C=2.0)
# 3. train the model using X_train_dtm
x=logreg.fit(X_train, y_train)
# 4. make class predictions for X_test_dtm
y_pred_class = logreg.predict(X_test)
print(classification_report(y_test,y_pred_class))
print(confusion_matrix(y_test,y_pred_class))


# %% [code]
from sklearn.svm import SVC
print("SVC")
svm = SVC(kernel='sigmoid', C=1.0, random_state=2)
svm.fit(X_train,y_train)
y_pred=svm.predict(X_test)
print(classification_report(y_test,y_pred))
print(confusion_matrix(y_test,y_pred))

# %% [code]


# %% [code]


# %% [code]


# %% [code]


# %% [code]
#knn imputer data
from sklearn.metrics import accuracy_score
import xgboost as xgb
from sklearn.ensemble import RandomForestClassifier, AdaBoostClassifier, ExtraTreesClassifier, GradientBoostingClassifier
print("RF")
rfc = RandomForestClassifier(n_estimators=100, random_state=52)
pred = rfc.fit(X_train, y_train).predict(X_test)
print(accuracy_score(y_test,pred))
print("ADA")
xgb = AdaBoostClassifier(n_estimators=100, random_state=52)
xgb_pred = xgb.fit(X_train, y_train).predict(X_test)
print(accuracy_score(y_test,xgb_pred))
from sklearn.tree import DecisionTreeClassifier
from sklearn.metrics import accuracy_score,classification_report
dt = DecisionTreeClassifier(random_state=50)
print("Decision Tree Classifier Result")
DecisionTree=dt.fit(X_train, y_train).predict(X_test)
print(accuracy_score(y_test,DecisionTree))
from sklearn.svm import SVC
print("SVC")
svm = SVC(kernel='linear', C=2.0, random_state=52)
svm.fit(X_train,y_train)
y_pred=svm.predict(X_test)
print(accuracy_score(y_test,y_pred))
print("ETC")
b = ExtraTreesClassifier(n_estimators=100, random_state=52)
b_pred = b.fit(X_train, y_train).predict(X_test)
print(accuracy_score(y_test,b_pred))
from sklearn.naive_bayes import MultinomialNB
print("MultinomialNB NB")
gnb = MultinomialNB()
gnb_pred = gnb.fit(X_train, y_train).predict(X_test)
print(accuracy_score(y_test,gnb_pred))
# Fitting XGBoost to the training data
XGBClassifier = xgb.XGBClassifier()
XGBoost=my_model.fit(X_train, y_train).predict(X_test)
print(accuracy_score(y_test,XGBoost))
from sklearn.linear_model import LogisticRegression
lr=LogisticRegression()
print("Logistic Regression Result")
logisticRegresion=lr.fit(X_train, y_train).predict(X_test)
print(accuracy_score(y_test,logisticRegresion))

from sklearn.calibration import CalibratedClassifierCV
from sklearn.linear_model import SGDClassifier
print("Stochastic Gradient Classifier")
clf = SGDClassifier(max_iter=1100, tol=1e-3)
calibrated_clf = CalibratedClassifierCV(clf, cv=5, method='isotonic')
predSGD=calibrated_clf.fit(X_train, y_train).predict(X_test)
print(accuracy_score(y_test,predSGD))

#from sklearn.linear_model import LogisticRegression
from sklearn.ensemble import VotingClassifier
#from sklearn.linear_model import SGDClassifier
print("Voting Classifier XGB+RF+ETC")
clf1 = xgb.XGBClassifier()
clf2 = RandomForestClassifier(n_estimators=100, random_state=52)
clf3 = ExtraTreesClassifier(n_estimators=100, random_state=52)
eclf1 = VotingClassifier(estimators=[
        ('xgb', clf1), ('rf', clf2), ('etc', clf3)],voting='hard')
predictionVC=eclf1.fit(X_train, y_train).predict(X_test)
print(accuracy_score(y_test,predictionVC))

# %% [code]


# %% [code]


# %% [code]


# %% [code]
#PCA imputer data
from sklearn.metrics import accuracy_score
import xgboost as xgb
from sklearn.ensemble import RandomForestClassifier, AdaBoostClassifier, ExtraTreesClassifier, GradientBoostingClassifier
print("RF")
rfc = RandomForestClassifier(n_estimators=100, random_state=52)
pred = rfc.fit(X_train, y_train).predict(X_test)
print(accuracy_score(y_test,pred))
print("ADA")
xgb = AdaBoostClassifier(n_estimators=100, random_state=52)
xgb_pred = xgb.fit(X_train, y_train).predict(X_test)
print(accuracy_score(y_test,xgb_pred))
from sklearn.tree import DecisionTreeClassifier
from sklearn.metrics import accuracy_score,classification_report
dt = DecisionTreeClassifier(random_state=50)
print("Decision Tree Classifier Result")
DecisionTree=dt.fit(X_train, y_train).predict(X_test)
print(accuracy_score(y_test,DecisionTree))
from sklearn.svm import SVC
print("SVC")
svm = SVC(kernel='linear', C=2.0, random_state=52)
svm.fit(X_train,y_train)
y_pred=svm.predict(X_test)
print(accuracy_score(y_test,y_pred))
print("ETC")
b = ExtraTreesClassifier(n_estimators=100, random_state=52)
b_pred = b.fit(X_train, y_train).predict(X_test)
print(accuracy_score(y_test,b_pred))
from sklearn.naive_bayes import MultinomialNB
print("MultinomialNB NB")
gnb = MultinomialNB()
gnb_pred = gnb.fit(X_train, y_train).predict(X_test)
print(accuracy_score(y_test,gnb_pred))
# Fitting XGBoost to the training data
XGBClassifier = xgb.XGBClassifier()
XGBoost=my_model.fit(X_train, y_train).predict(X_test)
print(accuracy_score(y_test,XGBoost))
from sklearn.linear_model import LogisticRegression
lr=LogisticRegression()
print("Logistic Regression Result")
logisticRegresion=lr.fit(X_train, y_train).predict(X_test)
print(accuracy_score(y_test,logisticRegresion))

from sklearn.calibration import CalibratedClassifierCV
from sklearn.linear_model import SGDClassifier
print("Stochastic Gradient Classifier")
clf = SGDClassifier(max_iter=1100, tol=1e-3)
calibrated_clf = CalibratedClassifierCV(clf, cv=5, method='isotonic')
predSGD=calibrated_clf.fit(X_train, y_train).predict(X_test)
print(accuracy_score(y_test,predSGD))

#from sklearn.linear_model import LogisticRegression
from sklearn.ensemble import VotingClassifier
#from sklearn.linear_model import SGDClassifier
print("Voting Classifier XGB+RF+ETC")
clf1 = xgb.XGBClassifier()
clf2 = RandomForestClassifier(n_estimators=100, random_state=52)
clf3 = ExtraTreesClassifier(n_estimators=100, random_state=52)
eclf1 = VotingClassifier(estimators=[
        ('xgb', clf1), ('rf', clf2), ('etc', clf3)],voting='hard')
predictionVC=eclf1.fit(X_train, y_train).predict(X_test)
print(accuracy_score(y_test,predictionVC))

# %% [code]


# %% [code]


# %% [code]


# %% [code]


# %% [code]


# %% [code]


# %% [code]


# %% [code]


# %% [code]


# %% [code]


# %% [code]


# %% [code]


# %% [code]


# %% [code]


# %% [code]
from sklearn.linear_model import LogisticRegression
from sklearn.svm import SVC
# 2. instantiate a logistic regression model
logreg = LogisticRegression(random_state=1000, solver='saga',multi_class='ovr',C=2.0)
# 3. train the model using X_train_dtm
x=logreg.fit(X_train, y_train)
# 4. make class predictions for X_test_dtm
y_pred_class = logreg.predict(X_test)
print(classification_report(y_test,y_pred_class))
print(confusion_matrix(y_test,y_pred_class))


# %% [code]


# %% [code]
from sklearn.svm import SVC
print("SVC")
svm = SVC(kernel='sigmoid', C=1.0, random_state=2)
svm.fit(X_train,y_train)
y_pred=svm.predict(X_test)
print(classification_report(y_test,y_pred))
print(confusion_matrix(y_test,y_pred))


# %% [code]


# %% [code]


# %% [code]


# %% [code]
# Splitting dataset into training and testing sets
from sklearn.model_selection import train_test_split

X_train, X_test, y_train, y_test = train_test_split(rounded_predictions, target, test_size=0.20, shuffle=True)

# %% [code]
from sklearn.ensemble import ExtraTreesClassifier
print("ETC")
b = ExtraTreesClassifier(n_estimators=300, random_state=5, max_depth=20)
b_pred = b.fit(X_train, y_train).predict(X_test)
print(classification_report(y_test,b_pred))
print(confusion_matrix(y_test,b_pred))

# %% [code]
from sklearn.ensemble import RandomForestClassifier, AdaBoostClassifier
print("ADA")
xgb = AdaBoostClassifier(n_estimators=100, random_state=5)
xgb_pred = xgb.fit(X_train, y_train).predict(X_test)
print(classification_report(y_test,xgb_pred))
print(confusion_matrix(y_test,xgb_pred))

# %% [code]
import numpy as np
from sklearn.ensemble import RandomForestClassifier, VotingClassifier
r1 = LogisticRegression(random_state=1000, solver='saga',multi_class='ovr',C=2.0)
r2 = SVC(kernel='sigmoid', C=1.0, random_state=2, probability=True)
er = VotingClassifier([('lr', r1),('svc', r2)],voting="soft")

x=er.fit(X_train, y_train)

y_pred_class = er.predict(X_test)
print(classification_report(y_test,y_pred_class))
print(confusion_matrix(y_test,y_pred_class))


# %% [code]


# %% [code]
from sklearn.linear_model import LogisticRegression
from sklearn.svm import SVC
# 2. instantiate a logistic regression model
logreg = LogisticRegression(random_state=1000, solver='saga',multi_class='ovr',C=2.0)
# 3. train the model using X_train_dtm
x=logreg.fit(X_train, y_train)
# 4. make class predictions for X_test_dtm
y_pred_class = logreg.predict(X_test)
print(classification_report(y_test,y_pred_class))
print(confusion_matrix(y_test,y_pred_class))

# %% [code]


# %% [code]
from sklearn.svm import SVC
print("SVC")
svm = SVC(kernel='sigmoid', C=2.0, random_state=2)
svm.fit(X_train,y_train)
y_pred=svm.predict(X_test)
print(classification_report(y_test,y_pred))
print(confusion_matrix(y_test,y_pred))


# %% [code]


# %% [code]


# %% [code]


# %% [code]


# %% [code]


# %% [code]


# %% [code]


# %% [code]


# %% [code]


# %% [code]


# %% [code]
def nearest_on_circle(c, R, x):
    cos_=(x2-c2)/euclidean_dist(x1,x2,c1,c2)
    sin_=(x1-c1)/euclidean_dist(x1,x2,c1,c2)
    #then extrpolate the center along this line to a distance equal to that of radius
    #to obtain the nearest point
    y1=c1+r*cos_
    y2=c2+r*sin_
    y=y1,y2
    return y

# %% [code]
def euclidean_dist(x1,y1,x2,y2):
    return math.sqrt((x1-x2)**2 +(y1-y2)**2)

# %% [code]
def reflections_in_tunnel(w, h, alpha, n):
    x=(n*w-h)/math.tan(alpha)
    return x

# %% [code]
reflections_in_tunnel(2, 3, 30, 1)

# %% [code]


# %% [code]
def reflection_on_circle(c_x, R, alpha):
    #formula to find Sin Beta
    sinB=(c_x/R)*math.sin(alpha)
    # Now L will be
    L=c_x+(R*sinB)/(math.cos(alpha)*(1-2*math.sin(sinB)**2)-(2*math.sin(alpha)*math.sin(sinB))*(math.sqrt(1-math.sin(sinB)**2)))
    return L

# %% [code]
B=[[1,0],[1,0],[1,0]]
v=[1,2,2]
B=np.array(B)
v=np.array(v)


# %% [code]
import numpy as np
x = np.array([[0, 0, 1],
              [0, 1, 0],
              [1, 0, 0]])
y = ([[3.65], [1.55], [3.42]])
x = np.array(x)
scalars = np.linalg.solve(x, y)
scalars

# %% [code]
from scipy.linalg import orth
o=orth(x)
v=scalars+o
v

# %% [code]
def orthogonal_components(B, v):
    B = np.array(B)
    v = np.array(v)
    v11 = np.linalg.solve(x, y)
    from scipy.linalg import orth
    vp=orth(x)
    return v11,vp

# %% [code]
orthogonal_components(x,y)

# %% [code]


# %% [code]
def marginal_x(P):
    p=np.array(P)
    from scipy.stats.contingency import margins
    x, y = margins(p)
    return x.T

# %% [code]
import numpy as np


p = np.array([[0.01, 0.02, 0.04, 0.04],
                [0.03, 0.24, 0.15, 0.06],
                [0.04, 0.10, 0.08, 0.08],
                [0.02, 0.04, 0.03, 0.02]
            ])


a=marginal_x(p)
a=np.array(a)
print(marginal_x(p))

# %% [code]
def calc_Expectation(P):
		p=np.array(P)
		sum = 0
		from scipy.stats.contingency import margins
		x, y = margins(p)
		a=np.array(y.T)
		for i in range(len(a)):
			sum=sum+ (a[i])
		e=float(sum)
		return e


# %% [code]
def calc_Expectation(P):
		p=np.array(P)
		sum = 0
		from scipy.stats.contingency import margins
		x, y = margins(p)
		a=np.array(y.T)
		a=np.array(y.T)


# %% [code]


# %% [code]
calc_Expectation(p)

# %% [code]
def calc_Expectation(P, n):
		prb = 1 / n
		sum = 0
		p=np.array(P)
		from scipy.stats.contingency import margins
		x, y = margins(p)
		a=np.array(x*y.T)


# %% [code]
p = np.array([[0.01, 0.02, 0.04, 0.04],
                [0.03, 0.24, 0.15, 0.06],
                [0.04, 0.10, 0.08, 0.08],
                [0.02, 0.04, 0.03, 0.02]
            ])


n=2
calc_Expectation(p,n)

# %% [code]


# %% [code]
def repeated_entries(x):
    a=np.array(x.T)
    N = len(x)
    L=len(a)
    S = np.zeros((N, L))
    u = a
    return S, u

x=np.array([3,4,4,5,6,7])
repeated_entries(x)

# %% [code]
