# Supplementary material for: Novel ensemble learning approach with SVM-imputed ADASYN features for enhanced cervical cancer prediction
Source: PLoS One. 2024 Jan 10;19(1):e0296107. doi: 10.1371/journal.pone.0296107 (PMC10781159; doi:10.1371/journal.pone.0296107)
Supplement: S1 File — (ZIP) [file pone.0296107.s001.zip › CervicalPeerJCS-main/Dataset_cervical_cancer.csv]

Age	Number of sexual partners	First sexual intercourse	Num of pregnancies	Smokes	Smokes (years)	Smokes (packs/year)	Hormonal Contraceptives	Hormonal Contraceptives (years)	IUD	IUD (years)	STDs	STDs (number)	STDs:condylomatosis	STDs:cervical condylomatosis	STDs:vaginal condylomatosis	STDs:vulvo-perineal condylomatosis	STDs:syphilis	STDs:pelvic inflammatory disease	STDs:genital herpes	STDs:molluscum contagiosum	STDs:AIDS	STDs:HIV	STDs:Hepatitis B	STDs:HPV	STDs: Number of diagnosis	STDs: Time since first diagnosis	STDs: Time since last diagnosis	Dx:Cancer	Dx:CIN	Dx:HPV	Dx	Hinselmann	Schiller	Citology	Biopsy
18	4.0	15.0	1.0	0.0	0.0	0.0	0.0	0.0	0.0	0.0	0.0	0.0	0.0	0.0	0.0	0.0	0.0	0.0	0.0	0.0	0.0	0.0	0.0	0.0	0	?	?	0	0	0	0	0	0	0	0
15	1.0	14.0	1.0	0.0	0.0	0.0	0.0	0.0	0.0	0.0	0.0	0.0	0.0	0.0	0.0	0.0	0.0	0.0	0.0	0.0	0.0	0.0	0.0	0.0	0	?	?	0	0	0	0	0	0	0	0
34	1.0	?	1.0	0.0	0.0	0.0	0.0	0.0	0.0	0.0	0.0	0.0	0.0	0.0	0.0	0.0	0.0	0.0	0.0	0.0	0.0	0.0	0.0	0.0	0	?	?	0	0	0	0	0	0	0	0
52	5.0	16.0	4.0	1.0	37.0	37.0	1.0	3.0	0.0	0.0	0.0	0.0	0.0	0.0	0.0	0.0	0.0	0.0	0.0	0.0	0.0	0.0	0.0	0.0	0	?	?	1	0	1	0	0	0	0	0
46	3.0	21.0	4.0	0.0	0.0	0.0	1.0	15.0	0.0	0.0	0.0	0.0	0.0	0.0	0.0	0.0	0.0	0.0	0.0	0.0	0.0	0.0	0.0	0.0	0	?	?	0	0	0	0	0	0	0	0
42	3.0	23.0	2.0	0.0	0.0	0.0	0.0	0.0	0.0	0.0	0.0	0.0	0.0	0.0	0.0	0.0	0.0	0.0	0.0	0.0	0.0	0.0	0.0	0.0	0	?	?	0	0	0	0	0	0	0	0
51	3.0	17.0	6.0	1.0	34.0	3.4	0.0	0.0	1.0	7.0	0.0	0.0	0.0	0.0	0.0	0.0	0.0	0.0	0.0	0.0	0.0	0.0	0.0	0.0	0	?	?	0	0	0	0	1	1	0	1
26	1.0	26.0	3.0	0.0	0.0	0.0	1.0	2.0	1.0	7.0	0.0	0.0	0.0	0.0	0.0	0.0	0.0	0.0	0.0	0.0	0.0	0.0	0.0	0.0	0	?	?	0	0	0	0	0	0	0	0
45	1.0	20.0	5.0	0.0	0.0	0.0	0.0	0.0	0.0	0.0	0.0	0.0	0.0	0.0	0.0	0.0	0.0	0.0	0.0	0.0	0.0	0.0	0.0	0.0	0	?	?	1	0	1	1	0	0	0	0
44	3.0	15.0	?	1.0	1.266972909	2.8	0.0	0.0	?	?	0.0	0.0	0.0	0.0	0.0	0.0	0.0	0.0	0.0	0.0	0.0	0.0	0.0	0.0	0	?	?	0	0	0	0	0	0	0	0
44	3.0	26.0	4.0	0.0	0.0	0.0	1.0	2.0	0.0	0.0	0.0	0.0	0.0	0.0	0.0	0.0	0.0	0.0	0.0	0.0	0.0	0.0	0.0	0.0	0	?	?	0	0	0	0	0	0	0	0
27	1.0	17.0	3.0	0.0	0.0	0.0	1.0	8.0	0.0	0.0	0.0	0.0	0.0	0.0	0.0	0.0	0.0	0.0	0.0	0.0	0.0	0.0	0.0	0.0	0	?	?	0	0	0	0	0	0	0	0
45	4.0	14.0	6.0	0.0	0.0	0.0	1.0	10.0	1.0	5.0	0.0	0.0	0.0	0.0	0.0	0.0	0.0	0.0	0.0	0.0	0.0	0.0	0.0	0.0	0	?	?	0	0	0	0	0	0	0	0
44	2.0	25.0	2.0	0.0	0.0	0.0	1.0	5.0	0.0	0.0	0.0	0.0	0.0	0.0	0.0	0.0	0.0	0.0	0.0	0.0	0.0	0.0	0.0	0.0	0	?	?	0	0	0	0	0	0	0	0
43	2.0	18.0	5.0	0.0	0.0	0.0	0.0	0.0	1.0	8.0	0.0	0.0	0.0	0.0	0.0	0.0	0.0	0.0	0.0	0.0	0.0	0.0	0.0	0.0	0	?	?	0	0	0	0	0	0	0	0
40	3.0	18.0	2.0	0.0	0.0	0.0	1.0	15.0	0.0	0.0	0.0	0.0	0.0	0.0	0.0	0.0	0.0	0.0	0.0	0.0	0.0	0.0	0.0	0.0	0	?	?	0	0	0	0	0	0	0	0
41	4.0	21.0	3.0	0.0	0.0	0.0	1.0	0.25	0.0	0.0	0.0	0.0	0.0	0.0	0.0	0.0	0.0	0.0	0.0	0.0	0.0	0.0	0.0	0.0	0	?	?	0	0	0	0	0	0	0	0
43	3.0	15.0	8.0	0.0	0.0	0.0	1.0	3.0	0.0	0.0	0.0	0.0	0.0	0.0	0.0	0.0	0.0	0.0	0.0	0.0	0.0	0.0	0.0	0.0	0	?	?	0	0	0	0	0	0	0	0
42	2.0	20.0	?	0.0	0.0	0.0	1.0	7.0	1.0	6.0	1.0	2.0	1.0	0.0	0.0	1.0	0.0	0.0	0.0	0.0	0.0	0.0	0.0	0.0	0	?	?	0	0	0	0	0	0	0	0
40	2.0	27.0	?	0.0	0.0	0.0	0.0	0.0	1.0	1.0	0.0	0.0	0.0	0.0	0.0	0.0	0.0	0.0	0.0	0.0	0.0	0.0	0.0	0.0	0	?	?	0	0	0	0	0	0	0	0
43	2.0	18.0	4.0	0.0	0.0	0.0	1.0	15.0	0.0	0.0	0.0	0.0	0.0	0.0	0.0	0.0	0.0	0.0	0.0	0.0	0.0	0.0	0.0	0.0	0	?	?	0	0	0	0	0	0	0	0
41	3.0	17.0	4.0	0.0	0.0	0.0	1.0	10.0	0.0	0.0	1.0	1.0	0.0	0.0	0.0	0.0	1.0	0.0	0.0	0.0	0.0	0.0	0.0	0.0	1	21.0	21.0	0	0	0	0	0	0	0	0
40	1.0	18.0	1.0	0.0	0.0	0.0	1.0	0.25	0.0	0.0	1.0	2.0	1.0	0.0	0.0	1.0	0.0	0.0	0.0	0.0	0.0	0.0	0.0	0.0	1	2.0	2.0	0	0	0	0	0	1	1	1
40	1.0	20.0	2.0	0.0	0.0	0.0	1.0	15.0	0.0	0.0	0.0	0.0	0.0	0.0	0.0	0.0	0.0	0.0	0.0	0.0	0.0	0.0	0.0	0.0	0	?	?	1	0	1	0	1	1	0	1
40	3.0	15.0	3.0	0.0	0.0	0.0	1.0	3.0	0.0	0.0	0.0	0.0	0.0	0.0	0.0	0.0	0.0	0.0	0.0	0.0	0.0	0.0	0.0	0.0	0	?	?	0	0	0	0	0	0	0	0
44	3.0	19.0	1.0	0.0	0.0	0.0	0.0	0.0	0.0	0.0	0.0	0.0	0.0	0.0	0.0	0.0	0.0	0.0	0.0	0.0	0.0	0.0	0.0	0.0	0	?	?	0	0	0	0	0	0	0	0
39	5.0	23.0	2.0	0.0	0.0	0.0	0.0	0.0	1.0	1.0	0.0	0.0	0.0	0.0	0.0	0.0	0.0	0.0	0.0	0.0	0.0	0.0	0.0	0.0	0	?	?	0	0	0	0	0	0	0	0
39	2.0	17.0	4.0	0.0	0.0	0.0	0.0	0.0	0.0	0.0	0.0	0.0	0.0	0.0	0.0	0.0	0.0	0.0	0.0	0.0	0.0	0.0	0.0	0.0	0	?	?	0	0	0	0	0	0	0	0
37	3.0	24.0	1.0	1.0	3.0	0.04	0.0	0.0	0.0	0.0	0.0	0.0	0.0	0.0	0.0	0.0	0.0	0.0	0.0	0.0	0.0	0.0	0.0	0.0	0	?	?	0	0	0	0	0	0	0	0
37	6.0	26.0	1.0	0.0	0.0	0.0	1.0	0.25	0.0	0.0	0.0	0.0	0.0	0.0	0.0	0.0	0.0	0.0	0.0	0.0	0.0	0.0	0.0	0.0	0	?	?	0	0	0	0	0	0	0	0
41	3.0	17.0	3.0	0.0	0.0	0.0	1.0	22.0	1.0	0.58	0.0	0.0	0.0	0.0	0.0	0.0	0.0	0.0	0.0	0.0	0.0	0.0	0.0	0.0	0	?	?	0	0	0	0	0	0	0	0
40	2.0	21.0	2.0	0.0	0.0	0.0	1.0	19.0	1.0	8.0	0.0	0.0	0.0	0.0	0.0	0.0	0.0	0.0	0.0	0.0	0.0	0.0	0.0	0.0	0	?	?	0	0	0	0	0	0	0	0
37	3.0	17.0	5.0	1.0	1.266972909	0.5132021277	1.0	10.0	0.0	0.0	1.0	1.0	0.0	0.0	0.0	0.0	1.0	0.0	0.0	0.0	0.0	0.0	0.0	0.0	0	?	?	0	0	0	0	0	0	0	0
37	3.0	15.0	3.0	0.0	0.0	0.0	1.0	0.5	1.0	2.0	0.0	0.0	0.0	0.0	0.0	0.0	0.0	0.0	0.0	0.0	0.0	0.0	0.0	0.0	0	?	?	0	0	0	0	0	0	0	0
38	2.0	15.0	2.0	0.0	0.0	0.0	1.0	0.5	1.0	19.0	0.0	0.0	0.0	0.0	0.0	0.0	0.0	0.0	0.0	0.0	0.0	0.0	0.0	0.0	0	?	?	0	0	0	0	0	1	0	0
37	3.0	17.0	5.0	0.0	0.0	0.0	1.0	1.0	1.0	0.5	0.0	0.0	0.0	0.0	0.0	0.0	0.0	0.0	0.0	0.0	0.0	0.0	0.0	0.0	0	?	?	0	0	0	0	0	0	0	0
39	2.0	17.0	4.0	0.0	0.0	0.0	1.0	1.0	0.0	0.0	0.0	0.0	0.0	0.0	0.0	0.0	0.0	0.0	0.0	0.0	0.0	0.0	0.0	0.0	0	?	?	0	0	0	0	0	0	0	0
37	?	18.0	1.0	0.0	0.0	0.0	1.0	0.58	0.0	0.0	0.0	0.0	0.0	0.0	0.0	0.0	0.0	0.0	0.0	0.0	0.0	0.0	0.0	0.0	0	?	?	0	0	0	0	0	0	0	0
39	1.0	24.0	4.0	0.0	0.0	0.0	0.0	0.0	0.0	0.0	0.0	0.0	0.0	0.0	0.0	0.0	0.0	0.0	0.0	0.0	0.0	0.0	0.0	0.0	0	?	?	0	0	0	0	0	0	0	0
36	2.0	20.0	3.0	0.0	0.0	0.0	1.0	2.0	0.0	0.0	0.0	0.0	0.0	0.0	0.0	0.0	0.0	0.0	0.0	0.0	0.0	0.0	0.0	0.0	0	?	?	0	0	0	0	0	0	0	0
37	?	17.0	5.0	0.0	0.0	0.0	0.0	0.0	0.0	0.0	0.0	0.0	0.0	0.0	0.0	0.0	0.0	0.0	0.0	0.0	0.0	0.0	0.0	0.0	0	?	?	0	0	0	0	0	0	0	0
37	2.0	18.0	?	0.0	0.0	0.0	0.0	0.0	?	?	1.0	1.0	0.0	0.0	0.0	0.0	0.0	0.0	0.0	0.0	0.0	1.0	0.0	0.0	1	15.0	15.0	0	1	0	1	0	1	0	1
36	3.0	18.0	3.0	1.0	1.266972909	2.4	1.0	9.0	0.0	0.0	0.0	0.0	0.0	0.0	0.0	0.0	0.0	0.0	0.0	0.0	0.0	0.0	0.0	0.0	0	?	?	0	0	0	0	0	0	0	0
36	3.0	17.0	3.0	0.0	0.0	0.0	0.0	0.0	0.0	0.0	0.0	0.0	0.0	0.0	0.0	0.0	0.0	0.0	0.0	0.0	0.0	0.0	0.0	0.0	0	?	?	0	0	0	0	0	0	0	0
37	3.0	19.0	3.0	1.0	12.0	6.0	1.0	13.0	0.0	0.0	0.0	0.0	0.0	0.0	0.0	0.0	0.0	0.0	0.0	0.0	0.0	0.0	0.0	0.0	0	?	?	0	0	0	0	0	1	0	1
36	1.0	17.0	4.0	0.0	0.0	0.0	1.0	0.25	1.0	5.0	0.0	0.0	0.0	0.0	0.0	0.0	0.0	0.0	0.0	0.0	0.0	0.0	0.0	0.0	0	?	?	0	0	0	0	0	0	0	0
36	2.0	18.0	3.0	?	?	?	1.0	5.0	0.0	0.0	0.0	0.0	0.0	0.0	0.0	0.0	0.0	0.0	0.0	0.0	0.0	0.0	0.0	0.0	0	?	?	0	0	0	0	0	0	0	0
40	2.0	20.0	3.0	0.0	0.0	0.0	0.0	0.0	1.0	1.0	0.0	0.0	0.0	0.0	0.0	0.0	0.0	0.0	0.0	0.0	0.0	0.0	0.0	0.0	0	?	?	0	0	0	0	0	0	0	0
41	2.0	17.0	4.0	0.0	0.0	0.0	0.0	0.0	1.0	17.0	0.0	0.0	0.0	0.0	0.0	0.0	0.0	0.0	0.0	0.0	0.0	0.0	0.0	0.0	0	?	?	0	0	0	0	0	0	0	0
37	3.0	18.0	3.0	0.0	0.0	0.0	1.0	0.25	0.0	0.0	0.0	0.0	0.0	0.0	0.0	0.0	0.0	0.0	0.0	0.0	0.0	0.0	0.0	0.0	0	?	?	0	0	0	0	0	0	0	0
36	3.0	15.0	4.0	0.0	0.0	0.0	1.0	0.25	1.0	1.0	0.0	0.0	0.0	0.0	0.0	0.0	0.0	0.0	0.0	0.0	0.0	0.0	0.0	0.0	0	?	?	0	0	0	0	0	0	0	0
36	2.0	17.0	1.0	0.0	0.0	0.0	0.0	0.0	0.0	0.0	0.0	0.0	0.0	0.0	0.0	0.0	0.0	0.0	0.0	0.0	0.0	0.0	0.0	0.0	0	?	?	0	0	0	0	0	0	0	0
36	5.0	17.0	3.0	0.0	0.0	0.0	1.0	0.5	0.0	0.0	0.0	0.0	0.0	0.0	0.0	0.0	0.0	0.0	0.0	0.0	0.0	0.0	0.0	0.0	0	?	?	0	0	0	0	0	0	0	0
35	3.0	18.0	4.0	1.0	18.0	9.0	0.0	0.0	0.0	0.0	0.0	0.0	0.0	0.0	0.0	0.0	0.0	0.0	0.0	0.0	0.0	0.0	0.0	0.0	0	?	?	0	0	0	0	0	0	0	0
36	1.0	16.0	3.0	0.0	0.0	0.0	1.0	11.0	0.0	0.0	0.0	0.0	0.0	0.0	0.0	0.0	0.0	0.0	0.0	0.0	0.0	0.0	0.0	0.0	0	?	?	0	0	0	0	0	0	0	0
41	4.0	16.0	5.0	0.0	0.0	0.0	1.0	15.0	0.0	0.0	0.0	0.0	0.0	0.0	0.0	0.0	0.0	0.0	0.0	0.0	0.0	0.0	0.0	0.0	0	?	?	0	0	0	0	0	0	0	0
35	5.0	15.0	4.0	0.0	0.0	0.0	0.0	0.0	0.0	0.0	0.0	0.0	0.0	0.0	0.0	0.0	0.0	0.0	0.0	0.0	0.0	0.0	0.0	0.0	0	?	?	0	0	0	0	0	0	0	0
33	3.0	21.0	6.0	1.0	7.0	1.6	1.0	0.25	0.0	0.0	0.0	0.0	0.0	0.0	0.0	0.0	0.0	0.0	0.0	0.0	0.0	0.0	0.0	0.0	0	?	?	0	0	0	0	1	1	0	0
35	2.0	18.0	6.0	0.0	0.0	0.0	1.0	1.0	0.0	0.0	0.0	0.0	0.0	0.0	0.0	0.0	0.0	0.0	0.0	0.0	0.0	0.0	0.0	0.0	0	?	?	0	0	0	0	1	1	1	0
35	3.0	17.0	4.0	0.0	0.0	0.0	1.0	7.0	1.0	0.08	1.0	2.0	1.0	0.0	0.0	1.0	0.0	0.0	0.0	0.0	0.0	0.0	0.0	0.0	1	19.0	19.0	0	0	0	0	0	0	0	0
34	3.0	19.0	3.0	0.0	0.0	0.0	1.0	5.0	0.0	0.0	0.0	0.0	0.0	0.0	0.0	0.0	0.0	0.0	0.0	0.0	0.0	0.0	0.0	0.0	0	?	?	0	0	0	0	0	0	0	0
35	3.0	20.0	5.0	1.0	19.0	19.0	1.0	4.0	0.0	0.0	0.0	0.0	0.0	0.0	0.0	0.0	0.0	0.0	0.0	0.0	0.0	0.0	0.0	0.0	0	?	?	0	0	0	0	0	0	0	0
35	1.0	21.0	1.0	0.0	0.0	0.0	1.0	5.0	0.0	0.0	0.0	0.0	0.0	0.0	0.0	0.0	0.0	0.0	0.0	0.0	0.0	0.0	0.0	0.0	0	?	?	0	0	0	0	0	0	0	0
33	1.0	19.0	2.0	0.0	0.0	0.0	1.0	12.0	1.0	0.25	1.0	2.0	1.0	0.0	0.0	1.0	0.0	0.0	0.0	0.0	0.0	0.0	0.0	0.0	0	?	?	0	0	0	0	0	0	0	0
38	2.0	15.0	4.0	0.0	0.0	0.0	1.0	16.0	0.0	0.0	0.0	0.0	0.0	0.0	0.0	0.0	0.0	0.0	0.0	0.0	0.0	0.0	0.0	0.0	0	?	?	1	0	1	0	0	1	0	1
37	3.0	17.0	3.0	0.0	0.0	0.0	1.0	3.0	1.0	8.0	0.0	0.0	0.0	0.0	0.0	0.0	0.0	0.0	0.0	0.0	0.0	0.0	0.0	0.0	0	?	?	0	0	0	0	0	0	0	0
34	3.0	19.0	3.0	0.0	0.0	0.0	1.0	5.0	0.0	0.0	0.0	0.0	0.0	0.0	0.0	0.0	0.0	0.0	0.0	0.0	0.0	0.0	0.0	0.0	0	?	?	0	0	0	0	0	0	0	0
36	4.0	19.0	2.0	1.0	21.0	21.0	0.0	0.0	1.0	7.0	0.0	0.0	0.0	0.0	0.0	0.0	0.0	0.0	0.0	0.0	0.0	0.0	0.0	0.0	0	?	?	0	0	0	0	0	0	0	0
35	3.0	20.0	2.0	0.0	0.0	0.0	0.0	0.0	1.0	10.0	1.0	2.0	1.0	0.0	0.0	1.0	0.0	0.0	0.0	0.0	0.0	0.0	0.0	0.0	1	3.0	3.0	0	0	0	0	0	0	0	0
35	5.0	23.0	2.0	0.0	0.0	0.0	1.0	0.33	0.0	0.0	0.0	0.0	0.0	0.0	0.0	0.0	0.0	0.0	0.0	0.0	0.0	0.0	0.0	0.0	0	?	?	0	0	0	0	0	0	0	0
36	4.0	17.0	3.0	0.0	0.0	0.0	1.0	15.0	0.0	0.0	0.0	0.0	0.0	0.0	0.0	0.0	0.0	0.0	0.0	0.0	0.0	0.0	0.0	0.0	0	?	?	0	0	0	0	0	0	0	0
34	?	?	3.0	0.0	0.0	0.0	?	?	?	?	?	?	?	?	?	?	?	?	?	?	?	?	?	?	0	?	?	0	0	0	0	0	0	0	0
34	2.0	21.0	2.0	0.0	0.0	0.0	1.0	0.33	0.0	0.0	0.0	0.0	0.0	0.0	0.0	0.0	0.0	0.0	0.0	0.0	0.0	0.0	0.0	0.0	0	?	?	0	0	0	0	0	0	0	0
35	2.0	20.0	2.0	0.0	0.0	0.0	1.0	2.0	0.0	0.0	0.0	0.0	0.0	0.0	0.0	0.0	0.0	0.0	0.0	0.0	0.0	0.0	0.0	0.0	0	?	?	0	0	0	0	0	0	0	0
35	2.0	17.0	2.0	1.0	15.0	0.32	?	?	?	?	?	?	?	?	?	?	?	?	?	?	?	?	?	?	0	?	?	0	0	0	0	0	0	0	0
35	2.0	27.0	2.0	0.0	0.0	0.0	1.0	1.0	0.0	0.0	0.0	0.0	0.0	0.0	0.0	0.0	0.0	0.0	0.0	0.0	0.0	0.0	0.0	0.0	0	?	?	0	0	0	0	0	0	0	0
34	5.0	14.0	5.0	0.0	0.0	0.0	1.0	1.0	1.0	2.0	0.0	0.0	0.0	0.0	0.0	0.0	0.0	0.0	0.0	0.0	0.0	0.0	0.0	0.0	0	?	?	0	0	0	0	0	0	0	0
33	3.0	21.0	1.0	0.0	0.0	0.0	1.0	2.0	0.0	0.0	0.0	0.0	0.0	0.0	0.0	0.0	0.0	0.0	0.0	0.0	0.0	0.0	0.0	0.0	0	?	?	0	0	0	0	0	0	0	0
35	3.0	17.0	6.0	1.0	13.0	2.6	1.0	7.0	0.0	0.0	1.0	1.0	0.0	0.0	0.0	0.0	1.0	0.0	0.0	0.0	0.0	0.0	0.0	0.0	1	12.0	12.0	0	0	0	0	0	1	0	0
35	2.0	19.0	3.0	0.0	0.0	0.0	1.0	0.5	0.0	0.0	0.0	0.0	0.0	0.0	0.0	0.0	0.0	0.0	0.0	0.0	0.0	0.0	0.0	0.0	0	?	?	0	0	0	0	0	0	0	0
33	1.0	27.0	3.0	0.0	0.0	0.0	1.0	0.16	0.0	0.0	0.0	0.0	0.0	0.0	0.0	0.0	0.0	0.0	0.0	0.0	0.0	0.0	0.0	0.0	0	?	?	0	0	0	0	0	0	0	0
31	3.0	15.0	3.0	1.0	16.0	0.8	0.0	0.0	1.0	11.0	0.0	0.0	0.0	0.0	0.0	0.0	0.0	0.0	0.0	0.0	0.0	0.0	0.0	0.0	0	?	?	0	0	0	0	0	0	0	0
32	2.0	18.0	2.0	0.0	0.0	0.0	1.0	2.0	1.0	1.0	0.0	0.0	0.0	0.0	0.0	0.0	0.0	0.0	0.0	0.0	0.0	0.0	0.0	0.0	0	?	?	0	0	0	0	0	0	0	0
32	3.0	18.0	2.0	0.0	0.0	0.0	1.0	8.0	0.0	0.0	0.0	0.0	0.0	0.0	0.0	0.0	0.0	0.0	0.0	0.0	0.0	0.0	0.0	0.0	0	?	?	0	0	0	0	0	0	0	0
36	2.0	15.0	3.0	0.0	0.0	0.0	0.0	0.0	0.0	0.0	1.0	1.0	0.0	0.0	0.0	0.0	1.0	0.0	0.0	0.0	0.0	0.0	0.0	0.0	1	1.0	1.0	0	0	0	0	0	0	0	0
34	1.0	20.0	1.0	0.0	0.0	0.0	1.0	4.0	0.0	0.0	0.0	0.0	0.0	0.0	0.0	0.0	0.0	0.0	0.0	0.0	0.0	0.0	0.0	0.0	0	?	?	0	0	0	0	0	0	0	0
36	2.0	20.0	2.0	0.0	0.0	0.0	1.0	5.0	0.0	0.0	0.0	0.0	0.0	0.0	0.0	0.0	0.0	0.0	0.0	0.0	0.0	0.0	0.0	0.0	0	?	?	0	0	0	0	0	0	0	0
35	5.0	18.0	2.0	0.0	0.0	0.0	1.0	10.0	0.0	0.0	0.0	0.0	0.0	0.0	0.0	0.0	0.0	0.0	0.0	0.0	0.0	0.0	0.0	0.0	0	?	?	0	0	0	0	0	0	0	0
32	3.0	16.0	2.0	0.0	0.0	0.0	1.0	2.0	0.0	0.0	0.0	0.0	0.0	0.0	0.0	0.0	0.0	0.0	0.0	0.0	0.0	0.0	0.0	0.0	0	?	?	0	0	0	0	0	0	0	0
33	1.0	32.0	2.0	0.0	0.0	0.0	0.0	0.0	0.0	0.0	0.0	0.0	0.0	0.0	0.0	0.0	0.0	0.0	0.0	0.0	0.0	0.0	0.0	0.0	0	?	?	0	0	0	0	0	0	0	0
36	1.0	13.0	6.0	0.0	0.0	0.0	?	?	?	?	?	?	?	?	?	?	?	?	?	?	?	?	?	?	0	?	?	0	0	0	0	0	0	0	0
35	3.0	16.0	5.0	0.0	0.0	0.0	1.0	4.0	1.0	11.0	0.0	0.0	0.0	0.0	0.0	0.0	0.0	0.0	0.0	0.0	0.0	0.0	0.0	0.0	0	?	?	0	0	0	0	0	0	0	0
33	4.0	16.0	3.0	0.0	0.0	0.0	1.0	8.0	1.0	3.0	0.0	0.0	0.0	0.0	0.0	0.0	0.0	0.0	0.0	0.0	0.0	0.0	0.0	0.0	0	?	?	0	0	0	0	0	0	0	0
33	1.0	29.0	2.0	0.0	0.0	0.0	1.0	0.5	0.0	0.0	0.0	0.0	0.0	0.0	0.0	0.0	0.0	0.0	0.0	0.0	0.0	0.0	0.0	0.0	0	?	?	0	0	0	0	0	1	1	1
33	3.0	16.0	2.0	0.0	0.0	0.0	0.0	0.0	0.0	0.0	0.0	0.0	0.0	0.0	0.0	0.0	0.0	0.0	0.0	0.0	0.0	0.0	0.0	0.0	0	?	?	0	0	0	0	0	0	0	0
31	4.0	16.0	2.0	0.0	0.0	0.0	?	?	?	?	?	?	?	?	?	?	?	?	?	?	?	?	?	?	0	?	?	0	0	0	0	0	0	0	0
35	5.0	11.0	?	1.0	15.0	15.0	1.0	14.0	0.0	0.0	0.0	0.0	0.0	0.0	0.0	0.0	0.0	0.0	0.0	0.0	0.0	0.0	0.0	0.0	0	?	?	0	0	0	0	1	1	1	1
35	1.0	18.0	2.0	0.0	0.0	0.0	1.0	2.0	0.0	0.0	0.0	0.0	0.0	0.0	0.0	0.0	0.0	0.0	0.0	0.0	0.0	0.0	0.0	0.0	0	?	?	0	0	0	0	0	0	0	0
31	1.0	20.0	5.0	0.0	0.0	0.0	?	?	?	?	?	?	?	?	?	?	?	?	?	?	?	?	?	?	0	?	?	0	0	0	0	0	0	0	0
33	3.0	18.0	2.0	0.0	0.0	0.0	1.0	9.0	0.0	0.0	0.0	0.0	0.0	0.0	0.0	0.0	0.0	0.0	0.0	0.0	0.0	0.0	0.0	0.0	0	?	?	0	0	0	0	0	0	0	0
34	3.0	15.0	7.0	0.0	0.0	0.0	1.0	0.08	0.0	0.0	0.0	0.0	0.0	0.0	0.0	0.0	0.0	0.0	0.0	0.0	0.0	0.0	0.0	0.0	0	?	?	0	0	0	0	0	0	0	0
30	5.0	16.0	4.0	0.0	0.0	0.0	0.0	0.0	1.0	7.0	1.0	1.0	0.0	0.0	0.0	0.0	0.0	0.0	0.0	0.0	0.0	1.0	0.0	0.0	1	11.0	11.0	0	0	0	0	0	0	1	0
31	3.0	18.0	2.0	0.0	0.0	0.0	?	?	?	?	?	?	?	?	?	?	?	?	?	?	?	?	?	?	0	?	?	0	0	0	0	0	0	0	0
38	3.0	18.0	4.0	0.0	0.0	0.0	1.0	10.0	1.0	2.0	0.0	0.0	0.0	0.0	0.0	0.0	0.0	0.0	0.0	0.0	0.0	0.0	0.0	0.0	0	?	?	0	0	0	0	0	1	1	1
33	2.0	17.0	3.0	0.0	0.0	0.0	1.0	10.0	0.0	0.0	0.0	0.0	0.0	0.0	0.0	0.0	0.0	0.0	0.0	0.0	0.0	0.0	0.0	0.0	0	?	?	0	0	0	0	0	0	0	0
34	4.0	18.0	4.0	1.0	8.0	2.0	0.0	0.0	0.0	0.0	0.0	0.0	0.0	0.0	0.0	0.0	0.0	0.0	0.0	0.0	0.0	0.0	0.0	0.0	0	?	?	0	0	0	0	0	0	0	0
30	4.0	16.0	2.0	0.0	0.0	0.0	1.0	13.0	0.0	0.0	0.0	0.0	0.0	0.0	0.0	0.0	0.0	0.0	0.0	0.0	0.0	0.0	0.0	0.0	0	?	?	0	0	0	0	0	0	0	0
33	5.0	19.0	1.0	1.0	4.0	0.5132021277	1.0	2.282200521	0.0	0.0	0.0	0.0	0.0	0.0	0.0	0.0	0.0	0.0	0.0	0.0	0.0	0.0	0.0	0.0	0	?	?	0	0	0	0	0	0	0	0
32	2.0	15.0	2.0	0.0	0.0	0.0	1.0	10.0	0.0	0.0	0.0	0.0	0.0	0.0	0.0	0.0	0.0	0.0	0.0	0.0	0.0	0.0	0.0	0.0	0	?	?	0	0	0	0	0	0	0	0
32	2.0	17.0	1.0	0.0	0.0	0.0	?	?	?	?	0.0	0.0	0.0	0.0	0.0	0.0	0.0	0.0	0.0	0.0	0.0	0.0	0.0	0.0	0	?	?	0	0	1	1	0	0	0	0
32	3.0	17.0	1.0	0.0	0.0	0.0	1.0	8.0	0.0	0.0	0.0	0.0	0.0	0.0	0.0	0.0	0.0	0.0	0.0	0.0	0.0	0.0	0.0	0.0	0	?	?	0	0	0	0	0	0	0	0
32	7.0	12.0	2.0	1.0	19.0	5.7	?	?	?	?	?	?	?	?	?	?	?	?	?	?	?	?	?	?	0	?	?	0	0	0	0	0	0	0	0
30	3.0	19.0	2.0	0.0	0.0	0.0	1.0	9.0	0.0	0.0	1.0	2.0	1.0	0.0	0.0	1.0	0.0	0.0	0.0	0.0	0.0	0.0	0.0	0.0	1	9.0	9.0	0	0	0	0	0	0	0	0
23	5.0	23.0	2.0	0.0	0.0	0.0	1.0	2.0	0.0	0.0	0.0	0.0	0.0	0.0	0.0	0.0	0.0	0.0	0.0	0.0	0.0	0.0	0.0	0.0	0	?	?	0	0	0	0	0	0	0	0
34	3.0	15.0	4.0	0.0	0.0	0.0	1.0	0.66	0.0	0.0	0.0	0.0	0.0	0.0	0.0	0.0	0.0	0.0	0.0	0.0	0.0	0.0	0.0	0.0	0	?	?	0	0	0	0	0	0	0	0
34	3.0	13.0	3.0	0.0	0.0	0.0	0.0	0.0	1.0	15.0	0.0	0.0	0.0	0.0	0.0	0.0	0.0	0.0	0.0	0.0	0.0	0.0	0.0	0.0	0	?	?	0	0	0	0	0	0	0	0
31	3.0	17.0	2.0	0.0	0.0	0.0	0.0	0.0	0.0	0.0	0.0	0.0	0.0	0.0	0.0	0.0	0.0	0.0	0.0	0.0	0.0	0.0	0.0	0.0	0	?	?	0	0	0	0	0	0	0	0
30	3.0	16.0	3.0	?	?	?	?	?	?	?	?	?	?	?	?	?	?	?	?	?	?	?	?	?	0	?	?	0	0	0	0	0	0	0	0
30	2.0	17.0	2.0	0.0	0.0	0.0	1.0	11.0	0.0	0.0	0.0	0.0	0.0	0.0	0.0	0.0	0.0	0.0	0.0	0.0	0.0	0.0	0.0	0.0	0	?	?	0	0	0	0	0	0	0	0
28	3.0	15.0	3.0	0.0	0.0	0.0	1.0	3.0	0.0	0.0	0.0	0.0	0.0	0.0	0.0	0.0	0.0	0.0	0.0	0.0	0.0	0.0	0.0	0.0	0	?	?	0	0	0	0	0	0	0	0
33	1.0	16.0	4.0	0.0	0.0	0.0	0.0	0.0	0.0	0.0	0.0	0.0	0.0	0.0	0.0	0.0	0.0	0.0	0.0	0.0	0.0	0.0	0.0	0.0	0	?	?	0	0	0	0	0	0	0	0
30	5.0	15.0	3.0	0.0	0.0	0.0	1.0	6.0	0.0	0.0	0.0	0.0	0.0	0.0	0.0	0.0	0.0	0.0	0.0	0.0	0.0	0.0	0.0	0.0	0	?	?	0	0	0	0	0	0	0	0
31	3.0	14.0	4.0	0.0	0.0	0.0	1.0	4.0	0.0	0.0	0.0	0.0	0.0	0.0	0.0	0.0	0.0	0.0	0.0	0.0	0.0	0.0	0.0	0.0	0	?	?	0	0	0	0	0	0	0	0
29	5.0	20.0	?	0.0	0.0	0.0	1.0	2.0	?	?	1.0	2.0	1.0	0.0	0.0	1.0	0.0	0.0	0.0	0.0	0.0	0.0	0.0	0.0	1	1.0	1.0	0	0	0	0	0	0	0	0
30	3.0	17.0	4.0	0.0	0.0	0.0	1.0	12.0	0.0	0.0	0.0	0.0	0.0	0.0	0.0	0.0	0.0	0.0	0.0	0.0	0.0	0.0	0.0	0.0	0	?	?	0	0	0	0	0	0	0	0
31	3.0	16.0	4.0	1.0	10.0	1.0	0.0	0.0	0.0	0.0	0.0	0.0	0.0	0.0	0.0	0.0	0.0	0.0	0.0	0.0	0.0	0.0	0.0	0.0	0	?	?	0	0	0	0	0	0	0	0
31	2.0	19.0	2.0	0.0	0.0	0.0	0.0	0.0	0.0	0.0	0.0	0.0	0.0	0.0	0.0	0.0	0.0	0.0	0.0	0.0	0.0	0.0	0.0	0.0	0	?	?	0	0	0	0	0	0	0	0
29	2.0	14.0	4.0	0.0	0.0	0.0	0.0	0.0	1.0	6.0	0.0	0.0	0.0	0.0	0.0	0.0	0.0	0.0	0.0	0.0	0.0	0.0	0.0	0.0	0	?	?	0	0	0	0	0	0	0	0
29	1.0	29.0	1.0	0.0	0.0	0.0	0.0	0.0	0.0	0.0	0.0	0.0	0.0	0.0	0.0	0.0	0.0	0.0	0.0	0.0	0.0	0.0	0.0	0.0	0	?	?	0	0	0	0	0	0	0	0
30	2.0	14.0	6.0	0.0	0.0	0.0	1.0	5.0	0.0	0.0	0.0	0.0	0.0	0.0	0.0	0.0	0.0	0.0	0.0	0.0	0.0	0.0	0.0	0.0	0	?	?	0	0	0	0	0	0	0	0
28	2.0	18.0	6.0	0.0	0.0	0.0	1.0	5.0	0.0	0.0	0.0	0.0	0.0	0.0	0.0	0.0	0.0	0.0	0.0	0.0	0.0	0.0	0.0	0.0	0	?	?	0	0	0	0	0	0	0	0
30	?	13.0	3.0	1.0	22.0	3.3	0.0	0.0	0.0	0.0	1.0	1.0	0.0	0.0	0.0	0.0	0.0	0.0	0.0	0.0	0.0	1.0	0.0	0.0	1	3.0	3.0	0	0	0	0	1	1	0	1
30	2.0	22.0	2.0	0.0	0.0	0.0	1.0	0.08	0.0	0.0	0.0	0.0	0.0	0.0	0.0	0.0	0.0	0.0	0.0	0.0	0.0	0.0	0.0	0.0	0	?	?	0	0	0	0	0	0	0	0
33	4.0	18.0	2.0	1.0	14.0	3.5	1.0	0.08	0.0	0.0	0.0	0.0	0.0	0.0	0.0	0.0	0.0	0.0	0.0	0.0	0.0	0.0	0.0	0.0	0	?	?	0	0	0	0	0	0	0	0
30	3.0	14.0	3.0	0.0	0.0	0.0	1.0	12.0	1.0	2.0	1.0	2.0	1.0	0.0	0.0	1.0	0.0	0.0	0.0	0.0	0.0	0.0	0.0	0.0	1	7.0	7.0	0	0	0	0	0	0	1	0
27	3.0	15.0	2.0	0.0	0.0	0.0	0.0	0.0	1.0	8.0	0.0	0.0	0.0	0.0	0.0	0.0	0.0	0.0	0.0	0.0	0.0	0.0	0.0	0.0	0	?	?	0	0	0	0	0	0	0	0
31	2.0	18.0	3.0	0.0	0.0	0.0	?	?	?	?	0.0	0.0	0.0	0.0	0.0	0.0	0.0	0.0	0.0	0.0	0.0	0.0	0.0	0.0	0	?	?	0	0	0	0	0	0	0	0
29	4.0	18.0	3.0	0.0	0.0	0.0	1.0	1.0	0.0	0.0	0.0	0.0	0.0	0.0	0.0	0.0	0.0	0.0	0.0	0.0	0.0	0.0	0.0	0.0	0	?	?	0	0	0	0	0	0	0	0
29	1.0	28.0	1.0	0.0	0.0	0.0	0.0	0.0	0.0	0.0	0.0	0.0	0.0	0.0	0.0	0.0	0.0	0.0	0.0	0.0	0.0	0.0	0.0	0.0	0	?	?	0	0	0	0	0	0	0	0
30	2.0	14.0	3.0	0.0	0.0	0.0	1.0	0.5	1.0	12.0	0.0	0.0	0.0	0.0	0.0	0.0	0.0	0.0	0.0	0.0	0.0	0.0	0.0	0.0	0	?	?	0	0	0	0	0	0	0	0
30	1.0	21.0	2.0	0.0	0.0	0.0	0.0	0.0	1.0	8.0	0.0	0.0	0.0	0.0	0.0	0.0	0.0	0.0	0.0	0.0	0.0	0.0	0.0	0.0	0	?	?	0	0	0	0	0	0	1	0
20	3.0	18.0	1.0	0.0	0.0	0.0	?	?	?	?	?	?	?	?	?	?	?	?	?	?	?	?	?	?	0	?	?	0	0	0	0	0	0	0	0
31	3.0	12.0	3.0	1.0	16.0	12.0	?	?	?	?	?	?	?	?	?	?	?	?	?	?	?	?	?	?	0	?	?	0	0	0	0	0	0	0	0
28	1.0	19.0	2.0	0.0	0.0	0.0	?	?	?	?	?	?	?	?	?	?	?	?	?	?	?	?	?	?	0	?	?	0	0	0	0	0	0	0	0
30	2.0	17.0	1.0	0.0	0.0	0.0	1.0	1.0	0.0	0.0	0.0	0.0	0.0	0.0	0.0	0.0	0.0	0.0	0.0	0.0	0.0	0.0	0.0	0.0	0	?	?	0	0	0	0	0	0	0	0
31	3.0	15.0	6.0	1.0	0.5	0.025	1.0	6.0	0.0	0.0	0.0	0.0	0.0	0.0	0.0	0.0	0.0	0.0	0.0	0.0	0.0	0.0	0.0	0.0	0	?	?	0	0	0	0	0	0	0	0
30	4.0	15.0	3.0	0.0	0.0	0.0	1.0	0.5	1.0	9.0	0.0	0.0	0.0	0.0	0.0	0.0	0.0	0.0	0.0	0.0	0.0	0.0	0.0	0.0	0	?	?	0	0	0	0	0	0	0	0
29	4.0	10.0	5.0	0.0	0.0	0.0	0.0	0.0	0.0	0.0	1.0	1.0	0.0	0.0	0.0	0.0	1.0	0.0	0.0	0.0	0.0	0.0	0.0	0.0	1	8.0	8.0	0	0	0	0	0	0	0	0
33	3.0	18.0	5.0	0.0	0.0	0.0	1.0	1.0	0.0	0.0	0.0	0.0	0.0	0.0	0.0	0.0	0.0	0.0	0.0	0.0	0.0	0.0	0.0	0.0	0	?	?	0	0	0	0	0	0	0	0
31	3.0	15.0	5.0	0.0	0.0	0.0	?	?	?	?	?	?	?	?	?	?	?	?	?	?	?	?	?	?	0	?	?	0	0	0	0	0	0	0	0
28	2.0	18.0	2.0	0.0	0.0	0.0	1.0	3.0	0.0	0.0	0.0	0.0	0.0	0.0	0.0	0.0	0.0	0.0	0.0	0.0	0.0	0.0	0.0	0.0	0	?	?	0	0	0	0	0	0	0	0
30	1.0	18.0	2.0	0.0	0.0	0.0	0.0	0.0	0.0	0.0	0.0	0.0	0.0	0.0	0.0	0.0	0.0	0.0	0.0	0.0	0.0	0.0	0.0	0.0	0	?	?	0	0	0	0	0	0	0	0
26	3.0	19.0	2.0	0.0	0.0	0.0	1.0	5.0	0.0	0.0	0.0	0.0	0.0	0.0	0.0	0.0	0.0	0.0	0.0	0.0	0.0	0.0	0.0	0.0	0	?	?	0	0	0	0	1	1	1	0
26	2.0	18.0	2.0	0.0	0.0	0.0	1.0	2.0	1.0	0.08	0.0	0.0	0.0	0.0	0.0	0.0	0.0	0.0	0.0	0.0	0.0	0.0	0.0	0.0	0	?	?	0	0	0	0	0	0	0	0
27	2.0	15.0	3.0	0.0	0.0	0.0	1.0	6.0	0.0	0.0	0.0	0.0	0.0	0.0	0.0	0.0	0.0	0.0	0.0	0.0	0.0	0.0	0.0	0.0	0	?	?	0	0	0	0	0	0	0	0
28	4.0	16.0	2.0	1.0	11.0	2.75	1.0	6.0	0.0	0.0	0.0	0.0	0.0	0.0	0.0	0.0	0.0	0.0	0.0	0.0	0.0	0.0	0.0	0.0	0	?	?	0	0	0	0	0	0	0	0
27	1.0	16.0	2.0	0.0	0.0	0.0	1.0	7.0	0.0	0.0	0.0	0.0	0.0	0.0	0.0	0.0	0.0	0.0	0.0	0.0	0.0	0.0	0.0	0.0	0	?	?	0	0	0	0	0	0	0	0
29	?	17.0	2.0	0.0	0.0	0.0	1.0	5.0	0.0	0.0	0.0	0.0	0.0	0.0	0.0	0.0	0.0	0.0	0.0	0.0	0.0	0.0	0.0	0.0	0	?	?	0	0	0	0	0	0	0	0
32	2.0	21.0	2.0	0.0	0.0	0.0	0.0	0.0	0.0	0.0	0.0	0.0	0.0	0.0	0.0	0.0	0.0	0.0	0.0	0.0	0.0	0.0	0.0	0.0	0	?	?	0	0	0	0	0	0	0	0
27	2.0	19.0	2.0	0.0	0.0	0.0	1.0	7.0	0.0	0.0	0.0	0.0	0.0	0.0	0.0	0.0	0.0	0.0	0.0	0.0	0.0	0.0	0.0	0.0	0	?	?	0	0	0	0	0	0	0	0
28	2.0	15.0	3.0	0.0	0.0	0.0	1.0	5.0	1.0	1.5	0.0	0.0	0.0	0.0	0.0	0.0	0.0	0.0	0.0	0.0	0.0	0.0	0.0	0.0	0	?	?	0	0	0	0	0	0	0	0
28	2.0	18.0	2.0	0.0	0.0	0.0	1.0	6.0	0.0	0.0	0.0	0.0	0.0	0.0	0.0	0.0	0.0	0.0	0.0	0.0	0.0	0.0	0.0	0.0	0	?	?	0	0	0	0	0	0	0	0
28	1.0	23.0	3.0	0.0	0.0	0.0	1.0	3.0	0.0	0.0	0.0	0.0	0.0	0.0	0.0	0.0	0.0	0.0	0.0	0.0	0.0	0.0	0.0	0.0	0	?	?	0	0	0	0	0	0	0	0
28	5.0	14.0	4.0	0.0	0.0	0.0	1.0	3.0	0.0	0.0	0.0	0.0	0.0	0.0	0.0	0.0	0.0	0.0	0.0	0.0	0.0	0.0	0.0	0.0	0	?	?	0	0	0	0	0	0	0	1
29	?	19.0	2.0	0.0	0.0	0.0	?	?	?	?	?	?	?	?	?	?	?	?	?	?	?	?	?	?	0	?	?	0	0	0	0	0	0	0	0
30	3.0	19.0	2.0	0.0	0.0	0.0	1.0	5.0	1.0	5.0	1.0	1.0	0.0	0.0	0.0	0.0	0.0	0.0	0.0	0.0	0.0	1.0	0.0	0.0	1	3.0	3.0	0	0	0	0	0	0	0	0
29	1.0	20.0	2.0	0.0	0.0	0.0	1.0	7.0	0.0	0.0	0.0	0.0	0.0	0.0	0.0	0.0	0.0	0.0	0.0	0.0	0.0	0.0	0.0	0.0	0	?	?	0	0	0	0	0	0	0	0
27	2.0	18.0	?	0.0	0.0	0.0	0.0	0.0	1.0	2.0	0.0	0.0	0.0	0.0	0.0	0.0	0.0	0.0	0.0	0.0	0.0	0.0	0.0	0.0	0	?	?	0	0	0	0	0	0	0	0
29	4.0	16.0	3.0	0.0	0.0	0.0	0.0	0.0	1.0	3.0	0.0	0.0	0.0	0.0	0.0	0.0	0.0	0.0	0.0	0.0	0.0	0.0	0.0	0.0	0	?	?	0	0	0	0	0	0	0	0
18	3.0	18.0	4.0	0.0	0.0	0.0	1.0	5.0	0.0	0.0	0.0	0.0	0.0	0.0	0.0	0.0	0.0	0.0	0.0	0.0	0.0	0.0	0.0	0.0	0	?	?	0	0	0	0	0	0	0	0
26	3.0	17.0	3.0	0.0	0.0	0.0	1.0	0.25	0.0	0.0	1.0	1.0	0.0	0.0	0.0	0.0	1.0	0.0	0.0	0.0	0.0	0.0	0.0	0.0	1	7.0	7.0	0	0	0	0	0	0	0	0
26	2.0	17.0	2.0	1.0	1.266972909	0.5132021277	1.0	4.0	0.0	0.0	0.0	0.0	0.0	0.0	0.0	0.0	0.0	0.0	0.0	0.0	0.0	0.0	0.0	0.0	0	?	?	0	0	0	0	0	0	0	0
29	2.0	17.0	2.0	0.0	0.0	0.0	1.0	9.0	0.0	0.0	0.0	0.0	0.0	0.0	0.0	0.0	0.0	0.0	0.0	0.0	0.0	0.0	0.0	0.0	0	?	?	0	0	0	0	0	0	0	0
29	3.0	15.0	3.0	0.0	0.0	0.0	0.0	0.0	0.0	0.0	1.0	1.0	0.0	0.0	0.0	0.0	0.0	0.0	0.0	0.0	0.0	1.0	0.0	0.0	1	16.0	16.0	0	0	0	0	0	0	0	0
28	3.0	15.0	5.0	1.0	12.0	12.0	0.0	0.0	0.0	0.0	0.0	0.0	0.0	0.0	0.0	0.0	0.0	0.0	0.0	0.0	0.0	0.0	0.0	0.0	0	?	?	0	0	0	0	0	0	0	0
26	1.0	19.0	3.0	0.0	0.0	0.0	1.0	1.0	0.0	0.0	0.0	0.0	0.0	0.0	0.0	0.0	0.0	0.0	0.0	0.0	0.0	0.0	0.0	0.0	0	?	?	0	0	0	0	0	0	0	0
27	1.0	19.0	1.0	0.0	0.0	0.0	?	?	?	?	?	?	?	?	?	?	?	?	?	?	?	?	?	?	0	?	?	0	0	0	0	0	0	0	0
27	3.0	20.0	2.0	0.0	0.0	0.0	1.0	1.0	0.0	0.0	0.0	0.0	0.0	0.0	0.0	0.0	0.0	0.0	0.0	0.0	0.0	0.0	0.0	0.0	0	?	?	0	0	0	0	0	0	0	0
27	4.0	16.0	4.0	0.0	0.0	0.0	?	?	?	?	?	?	?	?	?	?	?	?	?	?	?	?	?	?	0	?	?	0	0	0	0	0	0	0	0
30	1.0	16.0	2.0	0.0	0.0	0.0	1.0	9.0	0.0	0.0	0.0	0.0	0.0	0.0	0.0	0.0	0.0	0.0	0.0	0.0	0.0	0.0	0.0	0.0	0	?	?	0	0	0	0	0	0	0	0
26	2.0	15.0	2.0	0.0	0.0	0.0	1.0	1.0	1.0	8.0	0.0	0.0	0.0	0.0	0.0	0.0	0.0	0.0	0.0	0.0	0.0	0.0	0.0	0.0	0	?	?	0	0	0	0	0	0	0	0
27	2.0	19.0	1.0	0.0	0.0	0.0	0.0	0.0	0.0	0.0	0.0	0.0	0.0	0.0	0.0	0.0	0.0	0.0	0.0	0.0	0.0	0.0	0.0	0.0	0	?	?	0	0	0	0	0	0	0	0
25	3.0	?	4.0	0.0	0.0	0.0	1.0	0.25	0.0	0.0	0.0	0.0	0.0	0.0	0.0	0.0	0.0	0.0	0.0	0.0	0.0	0.0	0.0	0.0	0	?	?	0	0	0	0	0	0	0	0
28	2.0	18.0	3.0	0.0	0.0	0.0	0.0	0.0	0.0	0.0	0.0	0.0	0.0	0.0	0.0	0.0	0.0	0.0	0.0	0.0	0.0	0.0	0.0	0.0	0	?	?	0	0	0	0	0	0	0	0
26	1.0	18.0	2.0	0.0	0.0	0.0	1.0	0.25	1.0	2.0	0.0	0.0	0.0	0.0	0.0	0.0	0.0	0.0	0.0	0.0	0.0	0.0	0.0	0.0	0	?	?	0	0	0	0	0	0	0	0
28	2.0	17.0	?	0.0	0.0	0.0	1.0	9.0	0.0	0.0	0.0	0.0	0.0	0.0	0.0	0.0	0.0	0.0	0.0	0.0	0.0	0.0	0.0	0.0	0	?	?	0	0	0	0	1	1	0	1
25	15.0	16.0	2.0	?	?	?	0.0	0.0	0.0	0.0	1.0	2.0	1.0	0.0	0.0	1.0	0.0	0.0	0.0	0.0	0.0	0.0	0.0	0.0	1	6.0	6.0	0	0	0	0	0	0	0	0
28	3.0	16.0	3.0	1.0	12.0	6.0	1.0	7.0	0.0	0.0	1.0	1.0	0.0	0.0	0.0	0.0	0.0	0.0	0.0	0.0	0.0	1.0	0.0	0.0	1	2.0	2.0	0	0	0	0	0	0	0	0
27	5.0	19.0	2.0	0.0	0.0	0.0	1.0	3.0	0.0	0.0	0.0	0.0	0.0	0.0	0.0	0.0	0.0	0.0	0.0	0.0	0.0	0.0	0.0	0.0	0	?	?	1	0	1	1	0	0	1	0
25	2.0	18.0	2.0	0.0	0.0	0.0	1.0	5.0	?	?	?	?	?	?	?	?	?	?	?	?	?	?	?	?	0	?	?	0	0	0	0	0	0	0	0
28	8.0	18.0	3.0	0.0	0.0	0.0	1.0	1.0	0.0	0.0	0.0	0.0	0.0	0.0	0.0	0.0	0.0	0.0	0.0	0.0	0.0	0.0	0.0	0.0	0	?	?	0	0	0	0	0	0	0	0
29	3.0	14.0	2.0	0.0	0.0	0.0	1.0	2.0	1.0	0.91	0.0	0.0	0.0	0.0	0.0	0.0	0.0	0.0	0.0	0.0	0.0	0.0	0.0	0.0	0	?	?	0	0	0	0	1	1	0	0
27	2.0	17.0	4.0	0.0	0.0	0.0	1.0	2.0	0.0	0.0	0.0	0.0	0.0	0.0	0.0	0.0	0.0	0.0	0.0	0.0	0.0	0.0	0.0	0.0	0	?	?	0	0	0	0	0	0	0	0
26	10.0	16.0	1.0	1.0	9.0	0.5132021277	?	?	?	?	?	?	?	?	?	?	?	?	?	?	?	?	?	?	0	?	?	0	0	0	0	0	0	0	0
25	4.0	17.0	3.0	0.0	0.0	0.0	1.0	1.5	0.0	0.0	0.0	0.0	0.0	0.0	0.0	0.0	0.0	0.0	0.0	0.0	0.0	0.0	0.0	0.0	0	?	?	0	0	0	0	0	0	0	0
26	2.0	20.0	2.0	0.0	0.0	0.0	1.0	6.0	0.0	0.0	0.0	0.0	0.0	0.0	0.0	0.0	0.0	0.0	0.0	0.0	0.0	0.0	0.0	0.0	0	?	?	0	0	0	0	0	0	0	0
28	3.0	18.0	3.0	0.0	0.0	0.0	0.0	0.0	0.0	0.0	0.0	0.0	0.0	0.0	0.0	0.0	0.0	0.0	0.0	0.0	0.0	0.0	0.0	0.0	0	?	?	0	0	0	0	0	0	0	0
26	5.0	18.0	?	0.0	0.0	0.0	1.0	1.0	?	?	0.0	0.0	0.0	0.0	0.0	0.0	0.0	0.0	0.0	0.0	0.0	0.0	0.0	0.0	0	?	?	0	1	0	1	0	0	0	0
27	1.0	16.0	2.0	0.0	0.0	0.0	0.0	0.0	0.0	0.0	0.0	0.0	0.0	0.0	0.0	0.0	0.0	0.0	0.0	0.0	0.0	0.0	0.0	0.0	0	?	?	0	0	0	0	0	0	0	0
27	2.0	18.0	2.0	0.0	0.0	0.0	0.0	0.0	0.0	0.0	0.0	0.0	0.0	0.0	0.0	0.0	0.0	0.0	0.0	0.0	0.0	0.0	0.0	0.0	0	?	?	0	0	0	0	0	0	0	0
26	7.0	17.0	2.0	0.0	0.0	0.0	0.0	0.0	0.0	0.0	0.0	0.0	0.0	0.0	0.0	0.0	0.0	0.0	0.0	0.0	0.0	0.0	0.0	0.0	0	?	?	0	0	0	0	0	0	0	0
26	4.0	17.0	4.0	1.0	2.0	0.2	0.0	0.0	0.0	0.0	0.0	0.0	0.0	0.0	0.0	0.0	0.0	0.0	0.0	0.0	0.0	0.0	0.0	0.0	0	?	?	0	0	0	0	0	0	0	0
27	2.0	13.0	2.0	1.0	7.0	1.4	1.0	3.0	0.0	0.0	1.0	3.0	1.0	0.0	0.0	1.0	1.0	0.0	0.0	0.0	0.0	0.0	0.0	0.0	1	5.0	5.0	0	0	0	0	0	0	0	0
28	2.0	19.0	2.0	0.0	0.0	0.0	1.0	0.42	1.0	3.0	1.0	2.0	1.0	0.0	0.0	1.0	0.0	0.0	0.0	0.0	0.0	0.0	0.0	0.0	1	7.0	7.0	0	0	0	0	1	1	0	1
21	1.0	20.0	2.0	0.0	0.0	0.0	0.0	0.0	0.0	0.0	0.0	0.0	0.0	0.0	0.0	0.0	0.0	0.0	0.0	0.0	0.0	0.0	0.0	0.0	0	?	?	0	0	0	0	0	0	0	0
25	3.0	17.0	2.0	0.0	0.0	0.0	1.0	0.08	0.0	0.0	0.0	0.0	0.0	0.0	0.0	0.0	0.0	0.0	0.0	0.0	0.0	0.0	0.0	0.0	0	?	?	0	0	0	0	1	1	1	1
28	2.0	20.0	2.0	0.0	0.0	0.0	1.0	1.0	0.0	0.0	0.0	0.0	0.0	0.0	0.0	0.0	0.0	0.0	0.0	0.0	0.0	0.0	0.0	0.0	0	?	?	0	0	0	0	0	0	0	0
26	3.0	18.0	2.0	0.0	0.0	0.0	1.0	1.0	0.0	0.0	0.0	0.0	0.0	0.0	0.0	0.0	0.0	0.0	0.0	0.0	0.0	0.0	0.0	0.0	0	?	?	0	0	0	0	0	0	0	0
27	4.0	16.0	1.0	0.0	0.0	0.0	1.0	0.67	0.0	0.0	0.0	0.0	0.0	0.0	0.0	0.0	0.0	0.0	0.0	0.0	0.0	0.0	0.0	0.0	0	?	?	0	0	0	0	0	0	0	0
25	3.0	15.0	2.0	0.0	0.0	0.0	1.0	9.0	0.0	0.0	0.0	0.0	0.0	0.0	0.0	0.0	0.0	0.0	0.0	0.0	0.0	0.0	0.0	0.0	0	?	?	0	0	0	0	0	0	0	0
25	5.0	15.0	4.0	0.0	0.0	0.0	1.0	3.0	1.0	2.0	0.0	0.0	0.0	0.0	0.0	0.0	0.0	0.0	0.0	0.0	0.0	0.0	0.0	0.0	0	?	?	0	0	0	0	0	0	0	0
27	1.0	26.0	1.0	0.0	0.0	0.0	0.0	0.0	0.0	0.0	0.0	0.0	0.0	0.0	0.0	0.0	0.0	0.0	0.0	0.0	0.0	0.0	0.0	0.0	0	?	?	0	0	0	0	0	0	0	0
26	3.0	15.0	3.0	1.0	5.0	5.0	?	?	?	?	1.0	1.0	0.0	0.0	0.0	0.0	0.0	0.0	0.0	0.0	0.0	1.0	0.0	0.0	1	6.0	6.0	0	0	0	0	0	0	0	0
28	3.0	15.0	6.0	1.0	14.0	2.1	1.0	7.0	1.0	4.0	1.0	2.0	1.0	0.0	0.0	1.0	0.0	0.0	0.0	0.0	0.0	0.0	0.0	0.0	1	10.0	10.0	0	0	0	0	0	0	0	0
30	1.0	17.0	3.0	0.0	0.0	0.0	1.0	4.0	0.0	0.0	0.0	0.0	0.0	0.0	0.0	0.0	0.0	0.0	0.0	0.0	0.0	0.0	0.0	0.0	0	?	?	0	0	0	0	1	1	0	1
25	1.0	24.0	1.0	0.0	0.0	0.0	1.0	0.08	0.0	0.0	0.0	0.0	0.0	0.0	0.0	0.0	0.0	0.0	0.0	0.0	0.0	0.0	0.0	0.0	0	?	?	0	0	0	0	0	0	0	0
29	3.0	17.0	3.0	1.0	10.0	2.0	1.0	6.0	0.0	0.0	0.0	0.0	0.0	0.0	0.0	0.0	0.0	0.0	0.0	0.0	0.0	0.0	0.0	0.0	0	?	?	0	0	0	0	1	1	0	1
26	1.0	16.0	2.0	0.0	0.0	0.0	1.0	4.0	0.0	0.0	0.0	0.0	0.0	0.0	0.0	0.0	0.0	0.0	0.0	0.0	0.0	0.0	0.0	0.0	0	?	?	0	0	0	0	0	0	0	0
28	3.0	17.0	4.0	0.0	0.0	0.0	1.0	1.0	0.0	0.0	0.0	0.0	0.0	0.0	0.0	0.0	0.0	0.0	0.0	0.0	0.0	0.0	0.0	0.0	0	?	?	0	0	0	0	0	0	0	0
23	4.0	18.0	1.0	1.0	4.0	0.5132021277	1.0	2.0	0.0	0.0	0.0	0.0	0.0	0.0	0.0	0.0	0.0	0.0	0.0	0.0	0.0	0.0	0.0	0.0	0	?	?	0	0	0	0	0	0	0	0
25	?	18.0	2.0	0.0	0.0	0.0	?	?	?	?	?	?	?	?	?	?	?	?	?	?	?	?	?	?	0	?	?	0	0	0	0	0	0	0	0
25	?	?	2.0	0.0	0.0	0.0	1.0	3.0	0.0	0.0	0.0	0.0	0.0	0.0	0.0	0.0	0.0	0.0	0.0	0.0	0.0	0.0	0.0	0.0	0	?	?	0	0	0	0	0	0	0	0
30	1.0	19.0	3.0	0.0	0.0	0.0	?	?	?	?	1.0	1.0	0.0	0.0	0.0	0.0	1.0	0.0	0.0	0.0	0.0	0.0	0.0	0.0	1	8.0	8.0	0	0	0	0	0	0	0	0
23	1.0	13.0	2.0	0.0	0.0	0.0	1.0	0.16	0.0	0.0	0.0	0.0	0.0	0.0	0.0	0.0	0.0	0.0	0.0	0.0	0.0	0.0	0.0	0.0	0	?	?	0	0	0	0	0	0	0	0
24	2.0	18.0	4.0	0.0	0.0	0.0	0.0	0.0	0.0	0.0	1.0	1.0	0.0	0.0	0.0	0.0	0.0	0.0	0.0	0.0	0.0	1.0	0.0	0.0	1	4.0	4.0	0	0	0	0	1	1	0	1
28	6.0	15.0	3.0	0.0	0.0	0.0	?	?	?	?	?	?	?	?	?	?	?	?	?	?	?	?	?	?	0	?	?	0	0	0	0	0	0	0	0
26	1.0	18.0	1.0	0.0	0.0	0.0	0.0	0.0	0.0	0.0	0.0	0.0	0.0	0.0	0.0	0.0	0.0	0.0	0.0	0.0	0.0	0.0	0.0	0.0	0	?	?	0	0	0	0	0	0	0	0
25	4.0	15.0	3.0	1.0	7.0	0.7	0.0	0.0	0.0	0.0	1.0	2.0	1.0	0.0	0.0	1.0	0.0	0.0	0.0	0.0	0.0	0.0	0.0	0.0	1	5.0	5.0	0	0	0	0	0	1	0	0
31	2.0	17.0	3.0	0.0	0.0	0.0	?	?	?	?	?	?	?	?	?	?	?	?	?	?	?	?	?	?	0	?	?	0	0	0	0	0	0	0	0
27	3.0	15.0	4.0	0.0	0.0	0.0	1.0	6.0	0.0	0.0	0.0	0.0	0.0	0.0	0.0	0.0	0.0	0.0	0.0	0.0	0.0	0.0	0.0	0.0	0	?	?	0	1	0	1	0	0	0	0
23	2.0	17.0	1.0	0.0	0.0	0.0	1.0	1.0	0.0	0.0	0.0	0.0	0.0	0.0	0.0	0.0	0.0	0.0	0.0	0.0	0.0	0.0	0.0	0.0	0	?	?	0	0	0	0	0	0	0	0
26	3.0	15.0	5.0	0.0	0.0	0.0	0.0	0.0	1.0	6.0	0.0	0.0	0.0	0.0	0.0	0.0	0.0	0.0	0.0	0.0	0.0	0.0	0.0	0.0	0	?	?	0	0	0	0	0	0	0	0
23	3.0	17.0	1.0	0.0	0.0	0.0	1.0	1.0	0.0	0.0	0.0	0.0	0.0	0.0	0.0	0.0	0.0	0.0	0.0	0.0	0.0	0.0	0.0	0.0	0	?	?	0	0	0	0	0	0	0	0
24	2.0	16.0	2.0	0.0	0.0	0.0	1.0	0.16	0.0	0.0	0.0	0.0	0.0	0.0	0.0	0.0	0.0	0.0	0.0	0.0	0.0	0.0	0.0	0.0	0	?	?	0	0	0	0	0	0	0	0
25	?	18.0	2.0	0.0	0.0	0.0	?	?	?	?	?	?	?	?	?	?	?	?	?	?	?	?	?	?	0	?	?	0	0	0	0	0	0	0	0
25	2.0	17.0	1.0	0.0	0.0	0.0	1.0	0.5	0.0	0.0	0.0	0.0	0.0	0.0	0.0	0.0	0.0	0.0	0.0	0.0	0.0	0.0	0.0	0.0	0	?	?	0	0	0	0	0	0	0	0
24	2.0	15.0	3.0	0.0	0.0	0.0	1.0	4.0	0.0	0.0	1.0	1.0	0.0	0.0	0.0	0.0	0.0	0.0	0.0	0.0	0.0	1.0	0.0	0.0	1	2.0	2.0	0	0	0	0	0	0	0	0
24	2.0	17.0	1.0	0.0	0.0	0.0	?	?	?	?	1.0	1.0	0.0	0.0	0.0	0.0	0.0	0.0	0.0	0.0	0.0	1.0	0.0	0.0	1	4.0	4.0	0	0	0	0	0	0	0	0
29	4.0	16.0	5.0	0.0	0.0	0.0	1.0	6.0	0.0	0.0	0.0	0.0	0.0	0.0	0.0	0.0	0.0	0.0	0.0	0.0	0.0	0.0	0.0	0.0	0	?	?	0	0	0	0	0	0	0	0
28	3.0	15.0	2.0	1.0	8.0	0.8	1.0	8.0	0.0	0.0	0.0	0.0	0.0	0.0	0.0	0.0	0.0	0.0	0.0	0.0	0.0	0.0	0.0	0.0	0	?	?	0	0	0	0	0	0	0	0
24	1.0	16.0	3.0	0.0	0.0	0.0	1.0	3.0	0.0	0.0	0.0	0.0	0.0	0.0	0.0	0.0	0.0	0.0	0.0	0.0	0.0	0.0	0.0	0.0	0	?	?	0	0	0	0	0	0	0	0
24	2.0	19.0	1.0	0.0	0.0	0.0	1.0	6.0	0.0	0.0	0.0	0.0	0.0	0.0	0.0	0.0	0.0	0.0	0.0	0.0	0.0	0.0	0.0	0.0	0	?	?	0	0	0	0	0	0	0	0
30	1.0	23.0	1.0	0.0	0.0	0.0	1.0	0.08	0.0	0.0	0.0	0.0	0.0	0.0	0.0	0.0	0.0	0.0	0.0	0.0	0.0	0.0	0.0	0.0	0	?	?	0	0	0	0	0	0	0	0
25	6.0	18.0	1.0	0.0	0.0	0.0	?	?	?	?	?	?	?	?	?	?	?	?	?	?	?	?	?	?	0	?	?	0	0	0	0	0	0	0	0
25	3.0	18.0	3.0	0.0	0.0	0.0	0.0	0.0	0.0	0.0	0.0	0.0	0.0	0.0	0.0	0.0	0.0	0.0	0.0	0.0	0.0	0.0	0.0	0.0	0	?	?	0	0	0	0	0	0	0	0
22	1.0	20.0	1.0	0.0	0.0	0.0	1.0	1.0	0.0	0.0	0.0	0.0	0.0	0.0	0.0	0.0	0.0	0.0	0.0	0.0	0.0	0.0	0.0	0.0	0	?	?	0	0	0	0	0	0	0	0
28	2.0	17.0	2.0	0.0	0.0	0.0	1.0	7.0	0.0	0.0	0.0	0.0	0.0	0.0	0.0	0.0	0.0	0.0	0.0	0.0	0.0	0.0	0.0	0.0	0	?	?	0	0	0	0	0	0	0	0
23	1.0	19.0	2.0	0.0	0.0	0.0	1.0	0.67	0.0	0.0	0.0	0.0	0.0	0.0	0.0	0.0	0.0	0.0	0.0	0.0	0.0	0.0	0.0	0.0	0	?	?	0	0	0	0	0	0	0	0
25	2.0	18.0	2.0	0.0	0.0	0.0	1.0	7.0	0.0	0.0	0.0	0.0	0.0	0.0	0.0	0.0	0.0	0.0	0.0	0.0	0.0	0.0	0.0	0.0	0	?	?	0	0	0	0	0	0	0	0
22	3.0	13.0	1.0	0.0	0.0	0.0	1.0	0.25	0.0	0.0	0.0	0.0	0.0	0.0	0.0	0.0	0.0	0.0	0.0	0.0	0.0	0.0	0.0	0.0	0	?	?	0	0	0	0	0	0	0	0
25	2.0	18.0	2.0	0.0	0.0	0.0	1.0	0.25	0.0	0.0	0.0	0.0	0.0	0.0	0.0	0.0	0.0	0.0	0.0	0.0	0.0	0.0	0.0	0.0	0	?	?	0	0	0	0	0	0	0	0
23	1.0	17.0	2.0	0.0	0.0	0.0	1.0	0.5	0.0	0.0	0.0	0.0	0.0	0.0	0.0	0.0	0.0	0.0	0.0	0.0	0.0	0.0	0.0	0.0	0	?	?	0	0	0	0	1	1	0	0
24	2.0	16.0	1.0	1.0	6.0	1.2	1.0	8.0	0.0	0.0	0.0	0.0	0.0	0.0	0.0	0.0	0.0	0.0	0.0	0.0	0.0	0.0	0.0	0.0	0	?	?	0	0	0	0	0	0	0	0
23	1.0	15.0	2.0	0.0	0.0	0.0	0.0	0.0	0.0	0.0	0.0	0.0	0.0	0.0	0.0	0.0	0.0	0.0	0.0	0.0	0.0	0.0	0.0	0.0	0	?	?	0	0	0	0	0	0	0	0
25	3.0	18.0	1.0	0.0	0.0	0.0	0.0	0.0	0.0	0.0	0.0	0.0	0.0	0.0	0.0	0.0	0.0	0.0	0.0	0.0	0.0	0.0	0.0	0.0	0	?	?	0	0	0	0	0	0	0	0
25	2.0	18.0	2.0	0.0	0.0	0.0	1.0	0.25	0.0	0.0	0.0	0.0	0.0	0.0	0.0	0.0	0.0	0.0	0.0	0.0	0.0	0.0	0.0	0.0	0	?	?	0	0	0	0	0	0	0	0
24	4.0	16.0	1.0	0.0	0.0	0.0	?	?	?	?	?	?	?	?	?	?	?	?	?	?	?	?	?	?	0	?	?	0	0	0	0	0	0	0	0
22	3.0	17.0	1.0	0.0	0.0	0.0	0.0	0.0	0.0	0.0	1.0	2.0	1.0	0.0	0.0	1.0	0.0	0.0	0.0	0.0	0.0	0.0	0.0	0.0	0	?	?	0	0	0	0	1	1	0	1
21	5.0	16.0	1.0	0.0	0.0	0.0	1.0	0.42	0.0	0.0	0.0	0.0	0.0	0.0	0.0	0.0	0.0	0.0	0.0	0.0	0.0	0.0	0.0	0.0	0	?	?	0	0	0	0	0	0	0	0
23	8.0	15.0	1.0	1.0	10.0	7.5	1.0	8.0	0.0	0.0	0.0	0.0	0.0	0.0	0.0	0.0	0.0	0.0	0.0	0.0	0.0	0.0	0.0	0.0	0	?	?	0	0	0	0	0	0	0	0
28	2.0	15.0	4.0	0.0	0.0	0.0	1.0	5.0	0.0	0.0	0.0	0.0	0.0	0.0	0.0	0.0	0.0	0.0	0.0	0.0	0.0	0.0	0.0	0.0	0	?	?	0	0	0	0	0	0	0	0
21	2.0	16.0	1.0	0.0	0.0	0.0	0.0	0.0	0.0	0.0	0.0	0.0	0.0	0.0	0.0	0.0	0.0	0.0	0.0	0.0	0.0	0.0	0.0	0.0	0	?	?	0	0	0	0	0	0	0	0
23	2.0	14.0	2.0	0.0	0.0	0.0	0.0	0.0	1.0	7.0	0.0	0.0	0.0	0.0	0.0	0.0	0.0	0.0	0.0	0.0	0.0	0.0	0.0	0.0	0	?	?	0	0	0	0	0	0	0	0
23	2.0	14.0	7.0	1.0	1.266972909	0.5132021277	?	?	?	?	?	?	?	?	?	?	?	?	?	?	?	?	?	?	0	?	?	0	0	0	0	0	0	0	0
22	2.0	15.0	2.0	1.0	5.0	1.25	1.0	6.0	0.0	0.0	0.0	0.0	0.0	0.0	0.0	0.0	0.0	0.0	0.0	0.0	0.0	0.0	0.0	0.0	0	?	?	0	0	0	0	0	1	0	1
21	?	16.0	?	0.0	0.0	0.0	0.0	0.0	0.0	0.0	0.0	0.0	0.0	0.0	0.0	0.0	0.0	0.0	0.0	0.0	0.0	0.0	0.0	0.0	0	?	?	0	0	0	0	0	0	0	0
21	2.0	19.0	1.0	0.0	0.0	0.0	1.0	1.0	0.0	0.0	0.0	0.0	0.0	0.0	0.0	0.0	0.0	0.0	0.0	0.0	0.0	0.0	0.0	0.0	0	?	?	0	0	0	0	0	0	0	0
22	2.0	17.0	3.0	0.0	0.0	0.0	?	?	?	?	?	?	?	?	?	?	?	?	?	?	?	?	?	?	0	?	?	0	0	0	0	0	0	0	0
23	2.0	17.0	3.0	0.0	0.0	0.0	1.0	3.0	0.0	0.0	0.0	0.0	0.0	0.0	0.0	0.0	0.0	0.0	0.0	0.0	0.0	0.0	0.0	0.0	0	?	?	0	0	0	0	0	0	0	0
26	1.0	18.0	2.0	0.0	0.0	0.0	0.0	0.0	0.0	0.0	0.0	0.0	0.0	0.0	0.0	0.0	0.0	0.0	0.0	0.0	0.0	0.0	0.0	0.0	0	?	?	0	0	0	0	0	0	0	0
21	1.0	17.0	1.0	0.0	0.0	0.0	1.0	1.0	0.0	0.0	0.0	0.0	0.0	0.0	0.0	0.0	0.0	0.0	0.0	0.0	0.0	0.0	0.0	0.0	0	?	?	0	0	0	0	0	0	0	0
24	3.0	17.0	2.0	0.0	0.0	0.0	?	?	?	?	?	?	?	?	?	?	?	?	?	?	?	?	?	?	0	?	?	0	0	0	0	0	0	0	0
23	?	17.0	?	0.0	0.0	0.0	?	?	?	?	?	?	?	?	?	?	?	?	?	?	?	?	?	?	0	?	?	0	0	0	0	0	0	0	0
24	3.0	14.0	2.0	0.0	0.0	0.0	0.0	0.0	1.0	4.0	0.0	0.0	0.0	0.0	0.0	0.0	0.0	0.0	0.0	0.0	0.0	0.0	0.0	0.0	0	?	?	0	0	0	0	0	0	0	0
24	2.0	18.0	1.0	0.0	0.0	0.0	1.0	5.0	0.0	0.0	0.0	0.0	0.0	0.0	0.0	0.0	0.0	0.0	0.0	0.0	0.0	0.0	0.0	0.0	0	?	?	0	0	0	0	0	0	0	0
21	3.0	17.0	1.0	0.0	0.0	0.0	0.0	0.0	0.0	0.0	0.0	0.0	0.0	0.0	0.0	0.0	0.0	0.0	0.0	0.0	0.0	0.0	0.0	0.0	0	?	?	0	0	0	0	0	1	0	0
21	4.0	17.0	3.0	0.0	0.0	0.0	1.0	3.0	0.0	0.0	0.0	0.0	0.0	0.0	0.0	0.0	0.0	0.0	0.0	0.0	0.0	0.0	0.0	0.0	0	?	?	0	0	0	0	0	0	0	0
20	1.0	19.0	1.0	0.0	0.0	0.0	0.0	0.0	0.0	0.0	0.0	0.0	0.0	0.0	0.0	0.0	0.0	0.0	0.0	0.0	0.0	0.0	0.0	0.0	0	?	?	0	0	0	0	0	0	0	0
22	2.0	18.0	2.0	0.0	0.0	0.0	0.0	0.0	0.0	0.0	0.0	0.0	0.0	0.0	0.0	0.0	0.0	0.0	0.0	0.0	0.0	0.0	0.0	0.0	0	?	?	0	0	0	0	0	0	0	0
22	2.0	17.0	1.0	?	?	?	?	?	?	?	?	?	?	?	?	?	?	?	?	?	?	?	?	?	0	?	?	0	0	0	0	0	0	0	0
23	2.0	16.0	2.0	0.0	0.0	0.0	0.0	0.0	0.0	0.0	0.0	0.0	0.0	0.0	0.0	0.0	0.0	0.0	0.0	0.0	0.0	0.0	0.0	0.0	0	?	?	0	0	0	0	0	0	0	0
21	4.0	14.0	1.0	0.0	0.0	0.0	?	?	?	?	?	?	?	?	?	?	?	?	?	?	?	?	?	?	0	?	?	0	0	0	0	0	0	0	0
21	1.0	18.0	1.0	0.0	0.0	0.0	1.0	4.0	0.0	0.0	0.0	0.0	0.0	0.0	0.0	0.0	0.0	0.0	0.0	0.0	0.0	0.0	0.0	0.0	0	?	?	0	0	0	0	0	0	0	0
25	3.0	17.0	3.0	0.0	0.0	0.0	1.0	3.0	0.0	0.0	0.0	0.0	0.0	0.0	0.0	0.0	0.0	0.0	0.0	0.0	0.0	0.0	0.0	0.0	0	?	?	0	0	0	0	0	0	0	0
22	1.0	19.0	1.0	0.0	0.0	0.0	?	?	?	?	?	?	?	?	?	?	?	?	?	?	?	?	?	?	0	?	?	0	0	0	0	0	0	0	0
26	2.0	21.0	2.0	0.0	0.0	0.0	1.0	2.0	0.0	0.0	0.0	0.0	0.0	0.0	0.0	0.0	0.0	0.0	0.0	0.0	0.0	0.0	0.0	0.0	0	?	?	0	0	0	0	0	0	0	0
21	4.0	15.0	2.0	0.0	0.0	0.0	0.0	0.0	0.0	0.0	0.0	0.0	0.0	0.0	0.0	0.0	0.0	0.0	0.0	0.0	0.0	0.0	0.0	0.0	0	?	?	0	0	0	0	0	0	0	0
22	3.0	16.0	3.0	0.0	0.0	0.0	1.0	1.0	0.0	0.0	0.0	0.0	0.0	0.0	0.0	0.0	0.0	0.0	0.0	0.0	0.0	0.0	0.0	0.0	0	?	?	0	0	0	0	0	0	0	0
23	2.0	15.0	2.0	1.0	1.266972909	0.5132021277	1.0	5.0	0.0	0.0	0.0	0.0	0.0	0.0	0.0	0.0	0.0	0.0	0.0	0.0	0.0	0.0	0.0	0.0	0	?	?	0	0	0	0	0	0	0	0
26	2.0	17.0	2.0	1.0	3.0	3.0	1.0	2.0	0.0	0.0	0.0	0.0	0.0	0.0	0.0	0.0	0.0	0.0	0.0	0.0	0.0	0.0	0.0	0.0	0	?	?	0	0	0	0	0	0	0	0
21	1.0	13.0	2.0	1.0	15.0	0.75	1.0	4.0	0.0	0.0	0.0	0.0	0.0	0.0	0.0	0.0	0.0	0.0	0.0	0.0	0.0	0.0	0.0	0.0	0	?	?	0	0	0	0	0	0	0	0
23	1.0	18.0	2.0	0.0	0.0	0.0	1.0	1.0	0.0	0.0	0.0	0.0	0.0	0.0	0.0	0.0	0.0	0.0	0.0	0.0	0.0	0.0	0.0	0.0	0	?	?	0	0	0	0	0	0	0	0
22	2.0	17.0	3.0	0.0	0.0	0.0	1.0	0.08	0.0	0.0	0.0	0.0	0.0	0.0	0.0	0.0	0.0	0.0	0.0	0.0	0.0	0.0	0.0	0.0	0	?	?	0	0	0	0	0	0	0	0
21	1.0	20.0	1.0	0.0	0.0	0.0	0.0	0.0	0.0	0.0	0.0	0.0	0.0	0.0	0.0	0.0	0.0	0.0	0.0	0.0	0.0	0.0	0.0	0.0	0	?	?	0	0	0	0	0	0	0	0
23	1.0	18.0	2.0	0.0	0.0	0.0	0.0	0.0	0.0	0.0	0.0	0.0	0.0	0.0	0.0	0.0	0.0	0.0	0.0	0.0	0.0	0.0	0.0	0.0	0	?	?	0	0	0	0	0	0	0	0
23	1.0	17.0	1.0	0.0	0.0	0.0	1.0	7.0	0.0	0.0	1.0	2.0	1.0	0.0	0.0	1.0	0.0	0.0	0.0	0.0	0.0	0.0	0.0	0.0	1	3.0	3.0	0	0	0	0	0	0	0	0
24	3.0	17.0	1.0	0.0	0.0	0.0	0.0	0.0	0.0	0.0	0.0	0.0	0.0	0.0	0.0	0.0	0.0	0.0	0.0	0.0	0.0	0.0	0.0	0.0	0	?	?	0	0	0	0	0	0	0	0
21	1.0	18.0	2.0	?	?	?	0.0	0.0	0.0	0.0	0.0	0.0	0.0	0.0	0.0	0.0	0.0	0.0	0.0	0.0	0.0	0.0	0.0	0.0	0	?	?	0	0	0	0	0	0	0	0
24	1.0	16.0	3.0	0.0	0.0	0.0	1.0	0.25	0.0	0.0	0.0	0.0	0.0	0.0	0.0	0.0	0.0	0.0	0.0	0.0	0.0	0.0	0.0	0.0	0	?	?	0	0	0	0	0	0	0	0
23	3.0	18.0	1.0	0.0	0.0	0.0	?	?	?	?	?	?	?	?	?	?	?	?	?	?	?	?	?	?	0	?	?	0	0	0	0	0	0	0	0
23	2.0	15.0	3.0	0.0	0.0	0.0	1.0	5.0	0.0	0.0	0.0	0.0	0.0	0.0	0.0	0.0	0.0	0.0	0.0	0.0	0.0	0.0	0.0	0.0	0	?	?	0	0	0	0	0	0	0	0
20	?	16.0	1.0	0.0	0.0	0.0	0.0	0.0	0.0	0.0	0.0	0.0	0.0	0.0	0.0	0.0	0.0	0.0	0.0	0.0	0.0	0.0	0.0	0.0	0	?	?	0	0	0	0	0	0	0	0
23	4.0	16.0	3.0	1.0	1.0	0.1	1.0	7.0	0.0	0.0	0.0	0.0	0.0	0.0	0.0	0.0	0.0	0.0	0.0	0.0	0.0	0.0	0.0	0.0	0	?	?	0	0	0	0	0	0	0	0
25	3.0	15.0	2.0	0.0	0.0	0.0	0.0	0.0	0.0	0.0	0.0	0.0	0.0	0.0	0.0	0.0	0.0	0.0	0.0	0.0	0.0	0.0	0.0	0.0	0	?	?	0	0	0	0	0	0	0	0
23	?	19.0	2.0	0.0	0.0	0.0	?	?	?	?	?	?	?	?	?	?	?	?	?	?	?	?	?	?	0	?	?	0	0	0	0	0	0	0	0
20	5.0	17.0	1.0	1.0	0.5	0.5132021277	0.0	0.0	0.0	0.0	0.0	0.0	0.0	0.0	0.0	0.0	0.0	0.0	0.0	0.0	0.0	0.0	0.0	0.0	0	?	?	0	0	0	0	0	0	0	0
26	3.0	18.0	1.0	0.0	0.0	0.0	1.0	0.66	0.0	0.0	0.0	0.0	0.0	0.0	0.0	0.0	0.0	0.0	0.0	0.0	0.0	0.0	0.0	0.0	0	?	?	0	0	0	0	0	0	0	0
23	1.0	18.0	1.0	0.0	0.0	0.0	?	?	?	?	?	?	?	?	?	?	?	?	?	?	?	?	?	?	0	?	?	0	0	0	0	0	0	0	0
25	2.0	18.0	3.0	0.0	0.0	0.0	1.0	5.0	0.0	0.0	0.0	0.0	0.0	0.0	0.0	0.0	0.0	0.0	0.0	0.0	0.0	0.0	0.0	0.0	0	?	?	0	0	0	0	0	0	0	0
23	4.0	16.0	2.0	0.0	0.0	0.0	?	?	0.0	0.0	1.0	2.0	1.0	0.0	0.0	1.0	0.0	0.0	0.0	0.0	0.0	0.0	0.0	0.0	1	2.0	2.0	0	0	0	0	0	0	0	0
23	2.0	18.0	1.0	0.0	0.0	0.0	1.0	0.58	0.0	0.0	0.0	0.0	0.0	0.0	0.0	0.0	0.0	0.0	0.0	0.0	0.0	0.0	0.0	0.0	0	?	?	0	0	0	0	0	0	0	0
24	4.0	18.0	4.0	0.0	0.0	0.0	1.0	4.0	0.0	0.0	0.0	0.0	0.0	0.0	0.0	0.0	0.0	0.0	0.0	0.0	0.0	0.0	0.0	0.0	0	?	?	0	0	0	0	0	0	0	0
23	2.0	27.0	3.0	0.0	0.0	0.0	0.0	0.0	?	?	0.0	0.0	0.0	0.0	0.0	0.0	0.0	0.0	0.0	0.0	0.0	0.0	0.0	0.0	0	?	?	0	0	0	0	0	0	0	0
24	5.0	15.0	3.0	0.0	0.0	0.0	1.0	1.0	0.0	0.0	0.0	0.0	0.0	0.0	0.0	0.0	0.0	0.0	0.0	0.0	0.0	0.0	0.0	0.0	0	?	?	0	0	0	0	0	0	0	0
21	1.0	17.0	2.0	0.0	0.0	0.0	1.0	3.0	0.0	0.0	0.0	0.0	0.0	0.0	0.0	0.0	0.0	0.0	0.0	0.0	0.0	0.0	0.0	0.0	0	?	?	0	0	0	0	1	1	0	1
20	3.0	16.0	2.0	0.0	0.0	0.0	1.0	4.0	0.0	0.0	0.0	0.0	0.0	0.0	0.0	0.0	0.0	0.0	0.0	0.0	0.0	0.0	0.0	0.0	0	?	?	0	0	0	0	0	0	0	0
24	2.0	17.0	2.0	0.0	0.0	0.0	?	?	?	?	?	?	?	?	?	?	?	?	?	?	?	?	?	?	0	?	?	0	0	0	0	0	0	0	0
20	1.0	20.0	1.0	0.0	0.0	0.0	1.0	0.25	0.0	0.0	0.0	0.0	0.0	0.0	0.0	0.0	0.0	0.0	0.0	0.0	0.0	0.0	0.0	0.0	0	?	?	0	0	0	0	0	0	0	0
23	2.0	18.0	1.0	0.0	0.0	0.0	1.0	6.0	0.0	0.0	0.0	0.0	0.0	0.0	0.0	0.0	0.0	0.0	0.0	0.0	0.0	0.0	0.0	0.0	0	?	?	0	0	0	0	0	0	0	0
23	1.0	19.0	2.0	0.0	0.0	0.0	?	?	?	?	?	?	?	?	?	?	?	?	?	?	?	?	?	?	0	?	?	0	0	0	0	0	0	0	0
22	3.0	15.0	1.0	0.0	0.0	0.0	1.0	1.0	0.0	0.0	0.0	0.0	0.0	0.0	0.0	0.0	0.0	0.0	0.0	0.0	0.0	0.0	0.0	0.0	0	?	?	0	0	0	0	1	1	1	1
22	2.0	19.0	1.0	0.0	0.0	0.0	?	?	?	?	?	?	?	?	?	?	?	?	?	?	?	?	?	?	0	?	?	0	0	0	0	0	0	0	0
20	2.0	17.0	2.0	0.0	0.0	0.0	1.0	1.0	0.0	0.0	0.0	0.0	0.0	0.0	0.0	0.0	0.0	0.0	0.0	0.0	0.0	0.0	0.0	0.0	0	?	?	0	0	0	0	0	0	0	0
22	2.0	18.0	2.0	0.0	0.0	0.0	1.0	3.0	0.0	0.0	?	?	?	?	?	?	?	?	?	?	?	?	?	?	0	?	?	0	0	0	0	0	0	0	0
33	?	16.0	4.0	0.0	0.0	0.0	1.0	3.0	0.0	0.0	0.0	0.0	0.0	0.0	0.0	0.0	0.0	0.0	0.0	0.0	0.0	0.0	0.0	0.0	0	?	?	0	0	0	0	0	0	0	0
20	1.0	19.0	1.0	0.0	0.0	0.0	1.0	0.25	0.0	0.0	1.0	1.0	0.0	0.0	0.0	0.0	0.0	0.0	1.0	0.0	0.0	0.0	0.0	0.0	1	1.0	1.0	0	0	0	0	0	0	0	1
21	1.0	18.0	1.0	0.0	0.0	0.0	1.0	0.25	0.0	0.0	0.0	0.0	0.0	0.0	0.0	0.0	0.0	0.0	0.0	0.0	0.0	0.0	0.0	0.0	0	?	?	0	0	0	0	0	0	0	0
20	2.0	15.0	1.0	0.0	0.0	0.0	0.0	0.0	0.0	0.0	0.0	0.0	0.0	0.0	0.0	0.0	0.0	0.0	0.0	0.0	0.0	0.0	0.0	0.0	0	?	?	0	0	0	0	0	0	0	0
20	4.0	15.0	1.0	0.0	0.0	0.0	?	?	?	?	?	?	?	?	?	?	?	?	?	?	?	?	?	?	0	?	?	0	0	0	0	0	0	0	0
23	1.0	18.0	5.0	0.0	0.0	0.0	1.0	0.25	0.0	0.0	0.0	0.0	0.0	0.0	0.0	0.0	0.0	0.0	0.0	0.0	0.0	0.0	0.0	0.0	0	?	?	0	0	0	0	0	0	0	0
21	1.0	15.0	1.0	0.0	0.0	0.0	?	?	?	?	?	?	?	?	?	?	?	?	?	?	?	?	?	?	0	?	?	0	0	0	0	0	0	0	0
27	1.0	15.0	4.0	0.0	0.0	0.0	1.0	2.282200521	1.0	5.0	0.0	0.0	0.0	0.0	0.0	0.0	0.0	0.0	0.0	0.0	0.0	0.0	0.0	0.0	0	?	?	0	0	0	0	0	0	0	0
31	1.0	17.0	5.0	0.0	0.0	0.0	1.0	1.0	0.0	0.0	0.0	0.0	0.0	0.0	0.0	0.0	0.0	0.0	0.0	0.0	0.0	0.0	0.0	0.0	0	?	?	0	0	0	0	0	0	0	0
22	3.0	17.0	4.0	0.0	0.0	0.0	1.0	5.0	0.0	0.0	0.0	0.0	0.0	0.0	0.0	0.0	0.0	0.0	0.0	0.0	0.0	0.0	0.0	0.0	0	?	?	0	0	0	0	0	0	0	0
21	2.0	18.0	2.0	0.0	0.0	0.0	1.0	1.0	0.0	0.0	0.0	0.0	0.0	0.0	0.0	0.0	0.0	0.0	0.0	0.0	0.0	0.0	0.0	0.0	0	?	?	0	0	0	0	0	0	0	0
29	2.0	18.0	4.0	0.0	0.0	0.0	0.0	0.0	0.0	0.0	0.0	0.0	0.0	0.0	0.0	0.0	0.0	0.0	0.0	0.0	0.0	0.0	0.0	0.0	0	?	?	1	0	1	1	0	1	1	1
22	1.0	18.0	2.0	0.0	0.0	0.0	1.0	7.0	0.0	0.0	0.0	0.0	0.0	0.0	0.0	0.0	0.0	0.0	0.0	0.0	0.0	0.0	0.0	0.0	0	?	?	0	0	0	0	0	0	0	0
48	2.0	16.0	7.0	1.0	32.0	8.0	1.0	7.0	0.0	0.0	0.0	0.0	0.0	0.0	0.0	0.0	0.0	0.0	0.0	0.0	0.0	0.0	0.0	0.0	0	?	?	0	0	0	0	0	0	0	0
20	5.0	14.0	3.0	1.0	4.0	3.0	?	?	?	?	?	?	?	?	?	?	?	?	?	?	?	?	?	?	0	?	?	0	0	0	0	0	0	0	0
20	2.0	18.0	1.0	0.0	0.0	0.0	1.0	0.08	0.0	0.0	0.0	0.0	0.0	0.0	0.0	0.0	0.0	0.0	0.0	0.0	0.0	0.0	0.0	0.0	0	?	?	0	0	0	0	0	0	0	0
19	3.0	18.0	1.0	0.0	0.0	0.0	1.0	1.0	0.0	0.0	0.0	0.0	0.0	0.0	0.0	0.0	0.0	0.0	0.0	0.0	0.0	0.0	0.0	0.0	0	?	?	0	0	0	0	0	0	0	0
19	1.0	16.0	1.0	0.0	0.0	0.0	?	?	?	?	?	?	?	?	?	?	?	?	?	?	?	?	?	?	0	?	?	0	0	0	0	0	0	0	0
21	2.0	16.0	1.0	0.0	0.0	0.0	1.0	0.5	0.0	0.0	0.0	0.0	0.0	0.0	0.0	0.0	0.0	0.0	0.0	0.0	0.0	0.0	0.0	0.0	0	?	?	0	0	0	0	0	0	0	0
20	1.0	15.0	1.0	1.0	2.0	0.2	?	?	?	?	?	?	?	?	?	?	?	?	?	?	?	?	?	?	0	?	?	0	0	0	0	0	0	0	0
18	1.0	17.0	1.0	0.0	0.0	0.0	0.0	0.0	0.0	0.0	0.0	0.0	0.0	0.0	0.0	0.0	0.0	0.0	0.0	0.0	0.0	0.0	0.0	0.0	0	?	?	0	0	0	0	0	0	0	0
22	4.0	16.0	1.0	0.0	0.0	0.0	1.0	0.5	0.0	0.0	?	?	?	?	?	?	?	?	?	?	?	?	?	?	0	?	?	0	0	0	0	0	1	0	1
19	4.0	14.0	1.0	0.0	0.0	0.0	?	?	?	?	?	?	?	?	?	?	?	?	?	?	?	?	?	?	0	?	?	0	0	0	0	0	0	0	0
19	2.0	15.0	2.0	0.0	0.0	0.0	1.0	0.5	0.0	0.0	0.0	0.0	0.0	0.0	0.0	0.0	0.0	0.0	0.0	0.0	0.0	0.0	0.0	0.0	0	?	?	0	0	0	0	0	0	0	0
19	1.0	17.0	2.0	0.0	0.0	0.0	0.0	0.0	0.0	0.0	0.0	0.0	0.0	0.0	0.0	0.0	0.0	0.0	0.0	0.0	0.0	0.0	0.0	0.0	0	?	?	0	0	0	0	0	0	0	0
21	3.0	16.0	2.0	0.0	0.0	0.0	1.0	1.0	0.0	0.0	0.0	0.0	0.0	0.0	0.0	0.0	0.0	0.0	0.0	0.0	0.0	0.0	0.0	0.0	0	?	?	0	0	0	0	0	0	0	0
20	1.0	18.0	2.0	0.0	0.0	0.0	?	?	?	?	?	?	?	?	?	?	?	?	?	?	?	?	?	?	0	?	?	0	0	0	0	0	0	0	0
19	4.0	15.0	2.0	0.0	0.0	0.0	1.0	4.0	0.0	0.0	0.0	0.0	0.0	0.0	0.0	0.0	0.0	0.0	0.0	0.0	0.0	0.0	0.0	0.0	0	?	?	0	0	0	0	0	0	0	0
19	4.0	15.0	1.0	0.0	0.0	0.0	0.0	0.0	0.0	0.0	0.0	0.0	0.0	0.0	0.0	0.0	0.0	0.0	0.0	0.0	0.0	0.0	0.0	0.0	0	?	?	0	0	0	0	0	0	0	0
21	2.0	13.0	2.0	0.0	0.0	0.0	?	?	?	?	?	?	?	?	?	?	?	?	?	?	?	?	?	?	0	?	?	0	0	0	0	0	0	0	0
45	2.0	18.0	4.0	0.0	0.0	0.0	0.0	0.0	0.0	0.0	0.0	0.0	0.0	0.0	0.0	0.0	0.0	0.0	0.0	0.0	0.0	0.0	0.0	0.0	0	?	?	0	0	0	0	0	1	1	0
19	3.0	13.0	4.0	0.0	0.0	0.0	0.0	0.0	0.0	0.0	1.0	2.0	1.0	0.0	0.0	1.0	0.0	0.0	0.0	0.0	0.0	0.0	0.0	0.0	1	6.0	6.0	0	0	0	0	0	0	0	0
18	1.0	17.0	1.0	0.0	0.0	0.0	0.0	0.0	0.0	0.0	0.0	0.0	0.0	0.0	0.0	0.0	0.0	0.0	0.0	0.0	0.0	0.0	0.0	0.0	0	?	?	0	0	0	0	0	0	0	0
22	2.0	15.0	2.0	0.0	0.0	0.0	?	?	?	?	0.0	0.0	0.0	0.0	0.0	0.0	0.0	0.0	0.0	0.0	0.0	0.0	0.0	0.0	0	?	?	0	0	0	0	0	0	0	0
21	1.0	17.0	1.0	0.0	0.0	0.0	1.0	2.0	0.0	0.0	0.0	0.0	0.0	0.0	0.0	0.0	0.0	0.0	0.0	0.0	0.0	0.0	0.0	0.0	0	?	?	0	0	0	0	0	0	0	0
37	2.0	21.0	4.0	0.0	0.0	0.0	1.0	4.0	0.0	0.0	0.0	0.0	0.0	0.0	0.0	0.0	0.0	0.0	0.0	0.0	0.0	0.0	0.0	0.0	0	?	?	0	0	0	0	0	0	0	0
24	1.0	20.0	2.0	0.0	0.0	0.0	1.0	3.0	0.0	0.0	0.0	0.0	0.0	0.0	0.0	0.0	0.0	0.0	0.0	0.0	0.0	0.0	0.0	0.0	0	?	?	0	0	0	0	0	0	0	0
20	4.0	17.0	1.0	0.0	0.0	0.0	1.0	0.16	0.0	0.0	0.0	0.0	0.0	0.0	0.0	0.0	0.0	0.0	0.0	0.0	0.0	0.0	0.0	0.0	0	?	?	0	0	0	0	0	0	0	0
20	1.0	15.0	2.0	0.0	0.0	0.0	1.0	0.42	0.0	0.0	0.0	0.0	0.0	0.0	0.0	0.0	0.0	0.0	0.0	0.0	0.0	0.0	0.0	0.0	0	?	?	0	0	0	0	0	0	0	0
18	1.0	15.0	1.0	0.0	0.0	0.0	1.0	0.33	0.0	0.0	0.0	0.0	0.0	0.0	0.0	0.0	0.0	0.0	0.0	0.0	0.0	0.0	0.0	0.0	0	?	?	0	0	0	0	0	0	0	0
19	3.0	16.0	2.0	0.0	0.0	0.0	0.0	0.0	0.0	0.0	0.0	0.0	0.0	0.0	0.0	0.0	0.0	0.0	0.0	0.0	0.0	0.0	0.0	0.0	0	?	?	0	0	0	0	0	0	0	0
20	2.0	16.0	?	0.0	0.0	0.0	1.0	0.75	0.0	0.0	0.0	0.0	0.0	0.0	0.0	0.0	0.0	0.0	0.0	0.0	0.0	0.0	0.0	0.0	0	?	?	0	0	0	0	0	0	0	0
19	3.0	15.0	1.0	0.0	0.0	0.0	1.0	0.25	0.0	0.0	0.0	0.0	0.0	0.0	0.0	0.0	0.0	0.0	0.0	0.0	0.0	0.0	0.0	0.0	0	?	?	0	0	0	0	0	0	0	0
19	1.0	19.0	1.0	0.0	0.0	0.0	0.0	0.0	0.0	0.0	0.0	0.0	0.0	0.0	0.0	0.0	0.0	0.0	0.0	0.0	0.0	0.0	0.0	0.0	0	?	?	0	0	0	0	0	0	0	0
20	?	16.0	1.0	0.0	0.0	0.0	1.0	3.0	0.0	0.0	0.0	0.0	0.0	0.0	0.0	0.0	0.0	0.0	0.0	0.0	0.0	0.0	0.0	0.0	0	?	?	0	0	0	0	0	0	0	0
18	1.0	18.0	1.0	0.0	0.0	0.0	0.0	0.0	0.0	0.0	0.0	0.0	0.0	0.0	0.0	0.0	0.0	0.0	0.0	0.0	0.0	0.0	0.0	0.0	0	?	?	0	0	0	0	0	0	0	0
21	4.0	15.0	1.0	0.0	0.0	0.0	0.0	0.0	0.0	0.0	0.0	0.0	0.0	0.0	0.0	0.0	0.0	0.0	0.0	0.0	0.0	0.0	0.0	0.0	0	?	?	0	0	0	0	0	1	1	1
24	4.0	17.0	1.0	1.0	9.0	2.25	1.0	1.0	0.0	0.0	0.0	0.0	0.0	0.0	0.0	0.0	0.0	0.0	0.0	0.0	0.0	0.0	0.0	0.0	0	?	?	0	0	0	0	0	0	0	0
21	5.0	13.0	3.0	1.0	1.266972909	0.5132021277	1.0	0.75	0.0	0.0	0.0	0.0	0.0	0.0	0.0	0.0	0.0	0.0	0.0	0.0	0.0	0.0	0.0	0.0	0	?	?	0	0	1	0	0	0	0	0
23	2.0	19.0	2.0	0.0	0.0	0.0	1.0	0.5	0.0	0.0	0.0	0.0	0.0	0.0	0.0	0.0	0.0	0.0	0.0	0.0	0.0	0.0	0.0	0.0	0	?	?	0	0	0	0	0	0	0	0
21	5.0	14.0	2.0	1.0	2.0	1.0	0.0	0.0	0.0	0.0	1.0	1.0	0.0	0.0	0.0	0.0	1.0	0.0	0.0	0.0	0.0	0.0	0.0	0.0	1	3.0	3.0	0	0	0	0	0	0	0	0
22	1.0	16.0	3.0	0.0	0.0	0.0	1.0	1.0	0.0	0.0	0.0	0.0	0.0	0.0	0.0	0.0	0.0	0.0	0.0	0.0	0.0	0.0	0.0	0.0	0	?	?	0	0	0	0	0	0	0	0
41	3.0	19.0	2.0	0.0	0.0	0.0	1.0	4.0	1.0	5.0	1.0	2.0	1.0	0.0	0.0	1.0	0.0	0.0	0.0	0.0	0.0	0.0	0.0	0.0	1	22.0	22.0	0	0	0	0	0	0	0	0
20	2.0	14.0	4.0	1.0	3.0	3.0	1.0	0.5	0.0	0.0	0.0	0.0	0.0	0.0	0.0	0.0	0.0	0.0	0.0	0.0	0.0	0.0	0.0	0.0	0	?	?	0	0	0	0	0	0	0	1
18	2.0	15.0	1.0	0.0	0.0	0.0	0.0	0.0	0.0	0.0	0.0	0.0	0.0	0.0	0.0	0.0	0.0	0.0	0.0	0.0	0.0	0.0	0.0	0.0	0	?	?	0	0	0	0	0	0	0	0
21	2.0	15.0	1.0	0.0	0.0	0.0	0.0	0.0	0.0	0.0	0.0	0.0	0.0	0.0	0.0	0.0	0.0	0.0	0.0	0.0	0.0	0.0	0.0	0.0	0	?	?	0	0	0	0	0	0	0	0
18	3.0	15.0	1.0	1.0	2.0	0.003	1.0	0.58	0.0	0.0	0.0	0.0	0.0	0.0	0.0	0.0	0.0	0.0	0.0	0.0	0.0	0.0	0.0	0.0	0	?	?	0	0	0	0	0	0	0	0
19	3.0	15.0	2.0	0.0	0.0	0.0	?	?	?	?	?	?	?	?	?	?	?	?	?	?	?	?	?	?	0	?	?	0	0	0	0	0	0	0	0
25	5.0	16.0	1.0	0.0	0.0	0.0	0.0	0.0	0.0	0.0	0.0	0.0	0.0	0.0	0.0	0.0	0.0	0.0	0.0	0.0	0.0	0.0	0.0	0.0	0	?	?	0	0	0	0	0	0	0	0
19	2.0	15.0	3.0	0.0	0.0	0.0	1.0	0.58	0.0	0.0	0.0	0.0	0.0	0.0	0.0	0.0	0.0	0.0	0.0	0.0	0.0	0.0	0.0	0.0	0	?	?	0	0	0	0	1	1	0	1
18	1.0	16.0	2.0	0.0	0.0	0.0	0.0	0.0	0.0	0.0	1.0	2.0	1.0	0.0	0.0	1.0	0.0	0.0	0.0	0.0	0.0	0.0	0.0	0.0	1	2.0	2.0	0	0	0	0	0	0	0	0
21	3.0	14.0	3.0	0.0	0.0	0.0	1.0	1.0	0.0	0.0	0.0	0.0	0.0	0.0	0.0	0.0	0.0	0.0	0.0	0.0	0.0	0.0	0.0	0.0	0	?	?	0	0	0	0	1	1	0	0
18	2.0	15.0	3.0	1.0	7.0	3.5	1.0	1.0	0.0	0.0	0.0	0.0	0.0	0.0	0.0	0.0	0.0	0.0	0.0	0.0	0.0	0.0	0.0	0.0	0	?	?	0	0	0	0	0	0	1	0
22	2.0	18.0	1.0	0.0	0.0	0.0	0.0	0.0	0.0	0.0	0.0	0.0	0.0	0.0	0.0	0.0	0.0	0.0	0.0	0.0	0.0	0.0	0.0	0.0	0	?	?	0	0	0	0	0	0	0	0
20	3.0	14.0	3.0	1.0	4.0	0.2	0.0	0.0	0.0	0.0	1.0	1.0	0.0	0.0	0.0	0.0	1.0	0.0	0.0	0.0	0.0	0.0	0.0	0.0	1	1.0	1.0	0	0	0	0	0	0	0	0
17	1.0	17.0	1.0	0.0	0.0	0.0	0.0	0.0	0.0	0.0	0.0	0.0	0.0	0.0	0.0	0.0	0.0	0.0	0.0	0.0	0.0	0.0	0.0	0.0	0	?	?	0	0	0	0	0	0	0	0
20	2.0	17.0	1.0	0.0	0.0	0.0	1.0	0.08	0.0	0.0	0.0	0.0	0.0	0.0	0.0	0.0	0.0	0.0	0.0	0.0	0.0	0.0	0.0	0.0	0	?	?	0	0	0	0	0	0	0	0
17	?	15.0	2.0	0.0	0.0	0.0	?	?	?	?	?	?	?	?	?	?	?	?	?	?	?	?	?	?	0	?	?	0	0	0	0	0	0	0	0
19	1.0	16.0	1.0	0.0	0.0	0.0	0.0	0.0	0.0	0.0	0.0	0.0	0.0	0.0	0.0	0.0	0.0	0.0	0.0	0.0	0.0	0.0	0.0	0.0	0	?	?	0	0	0	0	0	0	0	0
19	3.0	15.0	1.0	0.0	0.0	0.0	0.0	0.0	0.0	0.0	0.0	0.0	0.0	0.0	0.0	0.0	0.0	0.0	0.0	0.0	0.0	0.0	0.0	0.0	0	?	?	0	0	0	0	0	0	0	0
20	2.0	18.0	1.0	1.0	13.0	7.0	0.0	0.0	0.0	0.0	1.0	2.0	0.0	0.0	0.0	0.0	0.0	0.0	0.0	0.0	0.0	1.0	1.0	0.0	1	21.0	21.0	0	0	0	0	0	0	0	0
18	1.0	18.0	1.0	0.0	0.0	0.0	0.0	0.0	0.0	0.0	0.0	0.0	0.0	0.0	0.0	0.0	0.0	0.0	0.0	0.0	0.0	0.0	0.0	0.0	0	?	?	0	0	0	0	0	0	0	0
18	3.0	14.0	1.0	1.0	3.0	0.45	?	?	?	?	0.0	0.0	0.0	0.0	0.0	0.0	0.0	0.0	0.0	0.0	0.0	0.0	0.0	0.0	0	?	?	0	0	0	0	0	0	0	0
19	2.0	16.0	2.0	0.0	0.0	0.0	1.0	3.0	0.0	0.0	1.0	2.0	1.0	0.0	0.0	1.0	0.0	0.0	0.0	0.0	0.0	0.0	0.0	0.0	1	1.0	1.0	0	0	0	0	0	0	0	0
18	?	16.0	2.0	0.0	0.0	0.0	?	?	?	?	?	?	?	?	?	?	?	?	?	?	?	?	?	?	0	?	?	0	0	0	0	0	0	0	0
21	1.0	15.0	3.0	0.0	0.0	0.0	1.0	0.5	0.0	0.0	0.0	0.0	0.0	0.0	0.0	0.0	0.0	0.0	0.0	0.0	0.0	0.0	0.0	0.0	0	?	?	0	0	0	0	0	0	0	0
17	2.0	15.0	1.0	0.0	0.0	0.0	1.0	0.33	0.0	0.0	0.0	0.0	0.0	0.0	0.0	0.0	0.0	0.0	0.0	0.0	0.0	0.0	0.0	0.0	0	?	?	0	0	0	0	0	0	0	0
21	1.0	16.0	3.0	0.0	0.0	0.0	1.0	5.0	0.0	0.0	0.0	0.0	0.0	0.0	0.0	0.0	0.0	0.0	0.0	0.0	0.0	0.0	0.0	0.0	0	?	?	0	0	0	0	0	0	0	0
18	3.0	15.0	1.0	0.0	0.0	0.0	1.0	0.58	0.0	0.0	0.0	0.0	0.0	0.0	0.0	0.0	0.0	0.0	0.0	0.0	0.0	0.0	0.0	0.0	0	?	?	0	0	0	0	0	0	0	0
17	3.0	15.0	1.0	0.0	0.0	0.0	0.0	0.0	0.0	0.0	0.0	0.0	0.0	0.0	0.0	0.0	0.0	0.0	0.0	0.0	0.0	0.0	0.0	0.0	0	?	?	0	0	0	0	0	0	0	0
18	2.0	15.0	2.0	0.0	0.0	0.0	0.0	0.0	0.0	0.0	0.0	0.0	0.0	0.0	0.0	0.0	0.0	0.0	0.0	0.0	0.0	0.0	0.0	0.0	0	?	?	0	0	0	0	0	0	0	0
17	2.0	16.0	1.0	0.0	0.0	0.0	?	?	?	?	?	?	?	?	?	?	?	?	?	?	?	?	?	?	0	?	?	0	0	0	0	0	0	0	0
17	1.0	17.0	1.0	0.0	0.0	0.0	0.0	0.0	0.0	0.0	0.0	0.0	0.0	0.0	0.0	0.0	0.0	0.0	0.0	0.0	0.0	0.0	0.0	0.0	0	?	?	0	0	0	0	0	0	0	0
17	2.0	15.0	2.0	0.0	0.0	0.0	0.0	0.0	0.0	0.0	1.0	4.0	1.0	0.0	0.0	1.0	1.0	0.0	0.0	0.0	0.0	1.0	0.0	0.0	3	3.0	1.0	0	0	0	0	1	1	0	0
17	2.0	15.0	2.0	0.0	0.0	0.0	?	?	?	?	?	?	?	?	?	?	?	?	?	?	?	?	?	?	0	?	?	0	0	0	0	0	0	0	0
17	2.0	15.0	1.0	0.0	0.0	0.0	0.0	0.0	0.0	0.0	0.0	0.0	0.0	0.0	0.0	0.0	0.0	0.0	0.0	0.0	0.0	0.0	0.0	0.0	0	?	?	0	0	0	0	0	0	0	0
20	2.0	11.0	3.0	0.0	0.0	0.0	1.0	0.42	0.0	0.0	0.0	0.0	0.0	0.0	0.0	0.0	0.0	0.0	0.0	0.0	0.0	0.0	0.0	0.0	0	?	?	0	0	0	0	0	0	0	0
17	1.0	17.0	1.0	0.0	0.0	0.0	0.0	0.0	0.0	0.0	0.0	0.0	0.0	0.0	0.0	0.0	0.0	0.0	0.0	0.0	0.0	0.0	0.0	0.0	0	?	?	0	0	0	0	1	1	1	0
18	2.0	15.0	1.0	0.0	0.0	0.0	?	?	?	?	?	?	?	?	?	?	?	?	?	?	?	?	?	?	0	?	?	0	0	0	0	0	0	0	0
35	3.0	21.0	5.0	0.0	0.0	0.0	0.0	0.0	0.0	0.0	0.0	0.0	0.0	0.0	0.0	0.0	0.0	0.0	0.0	0.0	0.0	0.0	0.0	0.0	0	?	?	0	0	0	0	0	0	0	0
20	3.0	15.0	1.0	1.0	1.0	0.15	0.0	0.0	0.0	0.0	0.0	0.0	0.0	0.0	0.0	0.0	0.0	0.0	0.0	0.0	0.0	0.0	0.0	0.0	0	?	?	0	0	0	0	0	0	0	0
18	3.0	15.0	2.0	0.0	0.0	0.0	0.0	0.0	0.0	0.0	0.0	0.0	0.0	0.0	0.0	0.0	0.0	0.0	0.0	0.0	0.0	0.0	0.0	0.0	0	?	?	0	0	0	0	0	0	0	0
18	1.0	14.0	2.0	0.0	0.0	0.0	0.0	0.0	0.0	0.0	0.0	0.0	0.0	0.0	0.0	0.0	0.0	0.0	0.0	0.0	0.0	0.0	0.0	0.0	0	?	?	0	0	0	0	0	0	0	0
19	?	17.0	2.0	0.0	0.0	0.0	?	?	?	?	?	?	?	?	?	?	?	?	?	?	?	?	?	?	0	?	?	0	0	0	0	0	0	0	0
17	1.0	16.0	2.0	0.0	0.0	0.0	0.0	0.0	0.0	0.0	1.0	2.0	1.0	0.0	0.0	1.0	0.0	0.0	0.0	0.0	0.0	0.0	0.0	0.0	1	2.0	2.0	0	0	0	0	0	0	0	0
19	4.0	14.0	1.0	0.0	0.0	0.0	?	?	?	?	?	?	?	?	?	?	?	?	?	?	?	?	?	?	0	?	?	0	0	0	0	0	0	0	0
18	2.0	17.0	1.0	0.0	0.0	0.0	1.0	0.25	0.0	0.0	0.0	0.0	0.0	0.0	0.0	0.0	0.0	0.0	0.0	0.0	0.0	0.0	0.0	0.0	0	?	?	0	0	0	0	0	0	0	0
26	3.0	15.0	?	0.0	0.0	0.0	1.0	0.33	?	?	0.0	0.0	0.0	0.0	0.0	0.0	0.0	0.0	0.0	0.0	0.0	0.0	0.0	0.0	0	?	?	0	0	0	0	1	1	0	1
18	2.0	15.0	2.0	1.0	0.5	0.05	1.0	0.33	0.0	0.0	0.0	0.0	0.0	0.0	0.0	0.0	0.0	0.0	0.0	0.0	0.0	0.0	0.0	0.0	0	?	?	0	0	0	0	1	0	0	0
17	2.0	13.0	2.0	0.0	0.0	0.0	0.0	0.0	0.0	0.0	0.0	0.0	0.0	0.0	0.0	0.0	0.0	0.0	0.0	0.0	0.0	0.0	0.0	0.0	0	?	?	0	0	0	0	0	0	0	0
20	2.0	18.0	1.0	0.0	0.0	0.0	0.0	0.0	0.0	0.0	1.0	2.0	1.0	0.0	0.0	1.0	0.0	0.0	0.0	0.0	0.0	0.0	0.0	0.0	1	4.0	4.0	0	0	0	0	0	0	1	0
16	2.0	15.0	1.0	0.0	0.0	0.0	0.0	0.0	0.0	0.0	0.0	0.0	0.0	0.0	0.0	0.0	0.0	0.0	0.0	0.0	0.0	0.0	0.0	0.0	0	?	?	0	0	0	0	0	0	0	0
18	7.0	16.0	1.0	1.0	5.0	5.0	1.0	2.0	0.0	0.0	1.0	2.0	1.0	0.0	0.0	1.0	0.0	0.0	0.0	0.0	0.0	0.0	0.0	0.0	1	3.0	3.0	0	0	0	0	0	0	0	0
20	1.0	16.0	1.0	0.0	0.0	0.0	1.0	4.0	0.0	0.0	0.0	0.0	0.0	0.0	0.0	0.0	0.0	0.0	0.0	0.0	0.0	0.0	0.0	0.0	0	?	?	0	0	0	0	0	0	0	0
16	1.0	15.0	1.0	1.0	1.0	0.25	0.0	0.0	0.0	0.0	0.0	0.0	0.0	0.0	0.0	0.0	0.0	0.0	0.0	0.0	0.0	0.0	0.0	0.0	0	?	?	0	0	0	0	0	0	0	0
18	1.0	15.0	2.0	0.0	0.0	0.0	1.0	0.08	0.0	0.0	0.0	0.0	0.0	0.0	0.0	0.0	0.0	0.0	0.0	0.0	0.0	0.0	0.0	0.0	0	?	?	0	0	0	0	0	0	0	0
19	4.0	15.0	1.0	0.0	0.0	0.0	1.0	0.42	0.0	0.0	0.0	0.0	0.0	0.0	0.0	0.0	0.0	0.0	0.0	0.0	0.0	0.0	0.0	0.0	0	?	?	0	0	0	0	0	0	0	0
18	1.0	14.0	2.0	0.0	0.0	0.0	0.0	0.0	0.0	0.0	0.0	0.0	0.0	0.0	0.0	0.0	0.0	0.0	0.0	0.0	0.0	0.0	0.0	0.0	0	?	?	0	0	0	0	0	0	0	0
31	3.0	19.0	1.0	0.0	0.0	0.0	0.0	0.0	1.0	7.0	0.0	0.0	0.0	0.0	0.0	0.0	0.0	0.0	0.0	0.0	0.0	0.0	0.0	0.0	0	?	?	1	0	0	1	0	0	0	0
16	1.0	15.0	1.0	0.0	0.0	0.0	1.0	1.0	0.0	0.0	0.0	0.0	0.0	0.0	0.0	0.0	0.0	0.0	0.0	0.0	0.0	0.0	0.0	0.0	0	?	?	0	0	0	0	0	1	0	0
20	3.0	17.0	2.0	0.0	0.0	0.0	1.0	0.25	0.0	0.0	0.0	0.0	0.0	0.0	0.0	0.0	0.0	0.0	0.0	0.0	0.0	0.0	0.0	0.0	0	?	?	0	0	0	0	0	0	1	1
17	2.0	15.0	1.0	0.0	0.0	0.0	0.0	0.0	0.0	0.0	0.0	0.0	0.0	0.0	0.0	0.0	0.0	0.0	0.0	0.0	0.0	0.0	0.0	0.0	0	?	?	0	0	0	0	0	0	0	0
16	3.0	14.0	1.0	0.0	0.0	0.0	?	?	?	?	?	?	?	?	?	?	?	?	?	?	?	?	?	?	0	?	?	0	0	0	0	0	0	1	0
16	1.0	15.0	1.0	0.0	0.0	0.0	0.0	0.0	0.0	0.0	0.0	0.0	0.0	0.0	0.0	0.0	0.0	0.0	0.0	0.0	0.0	0.0	0.0	0.0	0	?	?	0	0	0	0	0	0	0	0
20	3.0	18.0	2.0	0.0	0.0	0.0	0.0	0.0	0.0	0.0	0.0	0.0	0.0	0.0	0.0	0.0	0.0	0.0	0.0	0.0	0.0	0.0	0.0	0.0	0	?	?	0	0	0	0	0	0	0	0
18	5.0	16.0	2.0	0.0	0.0	0.0	1.0	1.0	0.0	0.0	0.0	0.0	0.0	0.0	0.0	0.0	0.0	0.0	0.0	0.0	0.0	0.0	0.0	0.0	0	?	?	0	0	0	0	0	0	1	0
15	1.0	14.0	1.0	0.0	0.0	0.0	0.0	0.0	0.0	0.0	0.0	0.0	0.0	0.0	0.0	0.0	0.0	0.0	0.0	0.0	0.0	0.0	0.0	0.0	0	?	?	0	0	0	0	0	0	0	0
15	1.0	15.0	1.0	0.0	0.0	0.0	0.0	0.0	0.0	0.0	0.0	0.0	0.0	0.0	0.0	0.0	0.0	0.0	0.0	0.0	0.0	0.0	0.0	0.0	0	?	?	0	0	0	0	0	0	0	0
16	1.0	15.0	1.0	0.0	0.0	0.0	0.0	0.0	0.0	0.0	0.0	0.0	0.0	0.0	0.0	0.0	0.0	0.0	0.0	0.0	0.0	0.0	0.0	0.0	0	?	?	0	0	0	0	0	0	0	0
15	1.0	15.0	1.0	0.0	0.0	0.0	?	?	?	?	?	?	?	?	?	?	?	?	?	?	?	?	?	?	0	?	?	0	0	0	0	0	0	0	0
18	1.0	17.0	1.0	0.0	0.0	0.0	1.0	0.16	0.0	0.0	0.0	0.0	0.0	0.0	0.0	0.0	0.0	0.0	0.0	0.0	0.0	0.0	0.0	0.0	0	?	?	0	0	0	0	0	0	0	0
16	2.0	15.0	1.0	0.0	0.0	0.0	?	?	?	?	?	?	?	?	?	?	?	?	?	?	?	?	?	?	0	?	?	0	0	0	0	0	0	0	0
18	3.0	17.0	1.0	1.0	6.0	1.2	0.0	0.0	0.0	0.0	0.0	0.0	0.0	0.0	0.0	0.0	0.0	0.0	0.0	0.0	0.0	0.0	0.0	0.0	0	?	?	0	0	0	0	0	0	0	0
17	3.0	14.0	1.0	0.0	0.0	0.0	0.0	0.0	0.0	0.0	0.0	0.0	0.0	0.0	0.0	0.0	0.0	0.0	0.0	0.0	0.0	0.0	0.0	0.0	0	?	?	0	0	0	0	0	0	0	0
17	3.0	16.0	1.0	0.0	0.0	0.0	1.0	0.25	0.0	0.0	1.0	1.0	0.0	0.0	0.0	0.0	1.0	0.0	0.0	0.0	0.0	0.0	0.0	0.0	1	1.0	1.0	0	0	0	0	0	0	0	0
18	1.0	16.0	1.0	0.0	0.0	0.0	1.0	1.0	0.0	0.0	0.0	0.0	0.0	0.0	0.0	0.0	0.0	0.0	0.0	0.0	0.0	0.0	0.0	0.0	0	?	?	0	0	0	0	0	0	0	0
16	2.0	14.0	2.0	0.0	0.0	0.0	1.0	0.66	0.0	0.0	0.0	0.0	0.0	0.0	0.0	0.0	0.0	0.0	0.0	0.0	0.0	0.0	0.0	0.0	0	?	?	0	0	0	0	0	0	0	0
16	1.0	16.0	1.0	?	?	?	0.0	0.0	0.0	0.0	0.0	0.0	0.0	0.0	0.0	0.0	0.0	0.0	0.0	0.0	0.0	0.0	0.0	0.0	0	?	?	0	0	0	0	0	0	0	0
17	1.0	16.0	1.0	0.0	0.0	0.0	?	?	?	?	?	?	?	?	?	?	?	?	?	?	?	?	?	?	0	?	?	0	0	0	0	0	0	0	0
15	1.0	15.0	1.0	0.0	0.0	0.0	?	?	?	?	?	?	?	?	?	?	?	?	?	?	?	?	?	?	0	?	?	0	0	0	0	0	0	0	0
15	1.0	14.0	1.0	0.0	0.0	0.0	0.0	0.0	0.0	0.0	0.0	0.0	0.0	0.0	0.0	0.0	0.0	0.0	0.0	0.0	0.0	0.0	0.0	0.0	0	?	?	0	0	0	0	0	0	0	0
18	1.0	16.0	2.0	0.0	0.0	0.0	0.0	0.0	0.0	0.0	1.0	1.0	0.0	0.0	0.0	0.0	1.0	0.0	0.0	0.0	0.0	0.0	0.0	0.0	0	?	?	0	0	0	0	0	0	0	0
16	1.0	14.0	1.0	0.0	0.0	0.0	0.0	0.0	0.0	0.0	0.0	0.0	0.0	0.0	0.0	0.0	0.0	0.0	0.0	0.0	0.0	0.0	0.0	0.0	0	?	?	0	0	0	0	0	0	0	0
15	3.0	14.0	1.0	1.0	1.266972909	0.5132021277	?	?	?	?	?	?	?	?	?	?	?	?	?	?	?	?	?	?	0	?	?	0	0	0	0	0	0	1	0
16	2.0	15.0	1.0	0.0	0.0	0.0	0.0	0.0	0.0	0.0	0.0	0.0	0.0	0.0	0.0	0.0	0.0	0.0	0.0	0.0	0.0	0.0	0.0	0.0	0	?	?	0	0	0	0	0	0	1	0
14	2.0	14.0	1.0	0.0	0.0	0.0	0.0	0.0	0.0	0.0	0.0	0.0	0.0	0.0	0.0	0.0	0.0	0.0	0.0	0.0	0.0	0.0	0.0	0.0	0	?	?	0	0	0	0	0	0	0	0
14	?	14.0	1.0	0.0	0.0	0.0	?	?	?	?	?	?	?	?	?	?	?	?	?	?	?	?	?	?	0	?	?	0	0	0	0	0	0	0	0
15	3.0	15.0	2.0	0.0	0.0	0.0	0.0	0.0	0.0	0.0	0.0	0.0	0.0	0.0	0.0	0.0	0.0	0.0	0.0	0.0	0.0	0.0	0.0	0.0	0	?	?	0	0	0	0	0	0	0	0
17	5.0	15.0	1.0	0.0	0.0	0.0	0.0	0.0	0.0	0.0	0.0	0.0	0.0	0.0	0.0	0.0	0.0	0.0	0.0	0.0	0.0	0.0	0.0	0.0	0	?	?	0	0	0	0	0	0	0	0
14	1.0	14.0	2.0	0.0	0.0	0.0	0.0	0.0	0.0	0.0	0.0	0.0	0.0	0.0	0.0	0.0	0.0	0.0	0.0	0.0	0.0	0.0	0.0	0.0	0	?	?	0	0	0	0	0	0	0	0
16	1.0	14.0	2.0	0.0	0.0	0.0	1.0	0.08	0.0	0.0	0.0	0.0	0.0	0.0	0.0	0.0	0.0	0.0	0.0	0.0	0.0	0.0	0.0	0.0	0	?	?	0	0	0	0	0	1	0	0
17	1.0	15.0	2.0	0.0	0.0	0.0	0.0	0.0	0.0	0.0	0.0	0.0	0.0	0.0	0.0	0.0	0.0	0.0	0.0	0.0	0.0	0.0	0.0	0.0	0	?	?	0	0	0	0	0	0	0	0
15	1.0	14.0	1.0	0.0	0.0	0.0	0.0	0.0	0.0	0.0	0.0	0.0	0.0	0.0	0.0	0.0	0.0	0.0	0.0	0.0	0.0	0.0	0.0	0.0	0	?	?	0	0	0	0	0	0	0	0
16	28.0	10.0	1.0	1.0	5.0	5.0	0.0	0.0	0.0	0.0	0.0	0.0	0.0	0.0	0.0	0.0	0.0	0.0	0.0	0.0	0.0	0.0	0.0	0.0	0	?	?	0	0	0	0	0	0	0	0
15	2.0	13.0	1.0	0.0	0.0	0.0	1.0	1.0	0.0	0.0	1.0	1.0	0.0	0.0	0.0	0.0	1.0	0.0	0.0	0.0	0.0	0.0	0.0	0.0	1	1.0	1.0	0	0	0	0	0	0	0	0
15	2.0	15.0	1.0	0.0	0.0	0.0	0.0	0.0	0.0	0.0	0.0	0.0	0.0	0.0	0.0	0.0	0.0	0.0	0.0	0.0	0.0	0.0	0.0	0.0	0	?	?	0	0	0	0	0	0	0	0
39	5.0	18.0	4.0	0.0	0.0	0.0	1.0	3.0	0.0	0.0	0.0	0.0	0.0	0.0	0.0	0.0	0.0	0.0	0.0	0.0	0.0	0.0	0.0	0.0	0	?	?	0	0	0	0	0	0	0	0
18	2.0	16.0	1.0	0.0	0.0	0.0	1.0	1.0	0.0	0.0	0.0	0.0	0.0	0.0	0.0	0.0	0.0	0.0	0.0	0.0	0.0	0.0	0.0	0.0	0	?	?	0	0	0	0	0	0	0	0
35	2.0	17.0	3.0	0.0	0.0	0.0	1.0	1.0	0.0	0.0	0.0	0.0	0.0	0.0	0.0	0.0	0.0	0.0	0.0	0.0	0.0	0.0	0.0	0.0	0	?	?	0	0	0	0	1	1	0	1
41	3.0	20.0	4.0	0.0	0.0	0.0	1.0	8.0	0.0	0.0	0.0	0.0	0.0	0.0	0.0	0.0	0.0	0.0	0.0	0.0	0.0	0.0	0.0	0.0	0	?	?	0	0	0	0	0	0	0	0
33	3.0	17.0	6.0	0.0	0.0	0.0	0.0	0.0	0.0	0.0	0.0	0.0	0.0	0.0	0.0	0.0	0.0	0.0	0.0	0.0	0.0	0.0	0.0	0.0	0	?	?	0	0	0	0	0	0	0	0
19	4.0	15.0	2.0	0.0	0.0	0.0	1.0	3.0	0.0	0.0	0.0	0.0	0.0	0.0	0.0	0.0	0.0	0.0	0.0	0.0	0.0	0.0	0.0	0.0	0	?	?	0	0	0	0	0	0	0	0
38	2.0	22.0	2.0	0.0	0.0	0.0	?	?	?	?	?	?	?	?	?	?	?	?	?	?	?	?	?	?	0	?	?	0	0	0	0	0	0	0	0
38	2.0	19.0	2.0	0.0	0.0	0.0	0.0	0.0	0.0	0.0	0.0	0.0	0.0	0.0	0.0	0.0	0.0	0.0	0.0	0.0	0.0	0.0	0.0	0.0	0	?	?	0	0	0	0	0	0	0	0
29	4.0	16.0	1.0	1.0	9.0	9.0	0.0	0.0	0.0	0.0	0.0	0.0	0.0	0.0	0.0	0.0	0.0	0.0	0.0	0.0	0.0	0.0	0.0	0.0	0	?	?	0	0	0	0	0	0	0	0
28	1.0	24.0	2.0	0.0	0.0	0.0	1.0	0.5	0.0	0.0	0.0	0.0	0.0	0.0	0.0	0.0	0.0	0.0	0.0	0.0	0.0	0.0	0.0	0.0	0	?	?	0	0	0	0	0	0	0	0
30	4.0	13.0	8.0	0.0	0.0	0.0	?	?	?	?	1.0	1.0	0.0	0.0	0.0	0.0	1.0	0.0	0.0	0.0	0.0	0.0	0.0	0.0	0	?	?	0	0	0	0	0	0	0	0
31	?	18.0	2.0	0.0	0.0	0.0	0.0	0.0	0.0	0.0	0.0	0.0	0.0	0.0	0.0	0.0	0.0	0.0	0.0	0.0	0.0	0.0	0.0	0.0	0	?	?	0	0	0	0	0	0	0	0
39	1.0	18.0	4.0	0.0	0.0	0.0	1.0	8.0	1.0	3.0	0.0	0.0	0.0	0.0	0.0	0.0	0.0	0.0	0.0	0.0	0.0	0.0	0.0	0.0	0	?	?	0	0	0	0	0	1	0	0
20	3.0	16.0	4.0	0.0	0.0	0.0	1.0	3.0	0.0	0.0	0.0	0.0	0.0	0.0	0.0	0.0	0.0	0.0	0.0	0.0	0.0	0.0	0.0	0.0	0	?	?	0	0	0	0	0	0	0	0
25	1.0	18.0	1.0	0.0	0.0	0.0	0.0	0.0	0.0	0.0	0.0	0.0	0.0	0.0	0.0	0.0	0.0	0.0	0.0	0.0	0.0	0.0	0.0	0.0	0	?	?	0	0	0	0	0	0	0	0
23	1.0	17.0	3.0	0.0	0.0	0.0	0.0	0.0	0.0	0.0	0.0	0.0	0.0	0.0	0.0	0.0	0.0	0.0	0.0	0.0	0.0	0.0	0.0	0.0	0	?	?	0	0	0	0	0	0	0	0
28	2.0	20.0	2.0	0.0	0.0	0.0	1.0	1.0	0.0	0.0	0.0	0.0	0.0	0.0	0.0	0.0	0.0	0.0	0.0	0.0	0.0	0.0	0.0	0.0	0	?	?	0	0	0	0	0	0	0	0
28	1.0	26.0	2.0	0.0	0.0	0.0	1.0	2.0	0.0	0.0	0.0	0.0	0.0	0.0	0.0	0.0	0.0	0.0	0.0	0.0	0.0	0.0	0.0	0.0	0	?	?	0	0	0	0	0	0	0	0
24	1.0	18.0	2.0	0.0	0.0	0.0	1.0	6.0	0.0	0.0	0.0	0.0	0.0	0.0	0.0	0.0	0.0	0.0	0.0	0.0	0.0	0.0	0.0	0.0	0	?	?	0	0	0	0	0	0	0	0
19	4.0	14.0	2.0	0.0	0.0	0.0	?	?	?	?	?	?	?	?	?	?	?	?	?	?	?	?	?	?	0	?	?	0	0	0	0	0	0	0	0
25	2.0	16.0	1.0	0.0	0.0	0.0	?	?	?	?	1.0	2.0	1.0	0.0	0.0	1.0	0.0	0.0	0.0	0.0	0.0	0.0	0.0	0.0	1	3.0	3.0	0	0	0	0	0	0	0	0
19	1.0	17.0	1.0	0.0	0.0	0.0	1.0	1.0	0.0	0.0	0.0	0.0	0.0	0.0	0.0	0.0	0.0	0.0	0.0	0.0	0.0	0.0	0.0	0.0	0	?	?	0	0	0	0	0	0	0	0
34	1.0	26.0	3.0	0.0	0.0	0.0	1.0	2.0	0.0	0.0	0.0	0.0	0.0	0.0	0.0	0.0	0.0	0.0	0.0	0.0	0.0	0.0	0.0	0.0	0	?	?	0	0	0	0	0	0	0	0
18	2.0	15.0	1.0	0.0	0.0	0.0	0.0	0.0	0.0	0.0	0.0	0.0	0.0	0.0	0.0	0.0	0.0	0.0	0.0	0.0	0.0	0.0	0.0	0.0	0	?	?	0	0	0	0	0	0	1	0
20	1.0	18.0	1.0	0.0	0.0	0.0	1.0	0.5	0.0	0.0	0.0	0.0	0.0	0.0	0.0	0.0	0.0	0.0	0.0	0.0	0.0	0.0	0.0	0.0	0	?	?	0	0	0	0	0	0	0	0
25	?	16.0	3.0	0.0	0.0	0.0	?	?	?	?	?	?	?	?	?	?	?	?	?	?	?	?	?	?	0	?	?	0	0	0	0	0	0	0	0
27	1.0	18.0	3.0	0.0	0.0	0.0	1.0	0.5	0.0	0.0	0.0	0.0	0.0	0.0	0.0	0.0	0.0	0.0	0.0	0.0	0.0	0.0	0.0	0.0	0	?	?	0	0	0	0	1	1	0	1
24	3.0	15.0	3.0	1.0	8.0	2.0	1.0	4.0	0.0	0.0	0.0	0.0	0.0	0.0	0.0	0.0	0.0	0.0	0.0	0.0	0.0	0.0	0.0	0.0	0	?	?	0	0	0	0	0	0	0	0
34	2.0	21.0	1.0	0.0	0.0	0.0	0.0	0.0	0.0	0.0	1.0	1.0	0.0	0.0	0.0	0.0	0.0	0.0	0.0	0.0	0.0	1.0	0.0	0.0	1	4.0	4.0	0	0	0	0	0	0	0	0
32	2.0	17.0	5.0	0.0	0.0	0.0	1.0	0.33	0.0	0.0	0.0	0.0	0.0	0.0	0.0	0.0	0.0	0.0	0.0	0.0	0.0	0.0	0.0	0.0	0	?	?	0	0	0	0	0	0	0	0
39	4.0	29.0	1.0	0.0	0.0	0.0	1.0	0.08	0.0	0.0	0.0	0.0	0.0	0.0	0.0	0.0	0.0	0.0	0.0	0.0	0.0	0.0	0.0	0.0	0	?	?	0	0	0	0	0	0	0	0
32	1.0	22.0	2.0	0.0	0.0	0.0	1.0	7.0	0.0	0.0	0.0	0.0	0.0	0.0	0.0	0.0	0.0	0.0	0.0	0.0	0.0	0.0	0.0	0.0	0	?	?	0	0	0	0	0	0	0	0
24	5.0	15.0	2.0	0.0	0.0	0.0	1.0	5.0	0.0	0.0	0.0	0.0	0.0	0.0	0.0	0.0	0.0	0.0	0.0	0.0	0.0	0.0	0.0	0.0	0	?	?	0	0	0	0	0	0	0	0
37	3.0	16.0	5.0	0.0	0.0	0.0	1.0	4.0	1.0	0.33	0.0	0.0	0.0	0.0	0.0	0.0	0.0	0.0	0.0	0.0	0.0	0.0	0.0	0.0	0	?	?	0	0	0	0	0	0	0	0
26	2.0	20.0	1.0	0.0	0.0	0.0	0.0	0.0	0.0	0.0	0.0	0.0	0.0	0.0	0.0	0.0	0.0	0.0	0.0	0.0	0.0	0.0	0.0	0.0	0	?	?	0	0	0	0	0	0	0	0
23	2.0	17.0	3.0	0.0	0.0	0.0	?	?	?	?	?	?	?	?	?	?	?	?	?	?	?	?	?	?	0	?	?	0	0	0	0	0	0	0	0
36	1.0	22.0	4.0	1.0	16.0	4.8	0.0	0.0	0.0	0.0	1.0	3.0	1.0	0.0	1.0	1.0	0.0	0.0	0.0	0.0	0.0	0.0	0.0	0.0	1	7.0	7.0	0	0	0	0	0	0	0	0
18	1.0	15.0	1.0	0.0	0.0	0.0	0.0	0.0	0.0	0.0	0.0	0.0	0.0	0.0	0.0	0.0	0.0	0.0	0.0	0.0	0.0	0.0	0.0	0.0	0	?	?	0	0	0	0	0	0	0	0
31	2.0	20.0	2.0	1.0	9.0	4.5	1.0	6.0	0.0	0.0	1.0	2.0	1.0	0.0	0.0	1.0	0.0	0.0	0.0	0.0	0.0	0.0	0.0	0.0	1	16.0	16.0	0	0	0	0	0	0	0	0
25	2.0	20.0	1.0	0.0	0.0	0.0	1.0	2.5	0.0	0.0	0.0	0.0	0.0	0.0	0.0	0.0	0.0	0.0	0.0	0.0	0.0	0.0	0.0	0.0	0	?	?	0	0	0	0	0	0	0	0
15	3.0	14.0	1.0	0.0	0.0	0.0	1.0	1.0	0.0	0.0	0.0	0.0	0.0	0.0	0.0	0.0	0.0	0.0	0.0	0.0	0.0	0.0	0.0	0.0	0	?	?	0	0	0	0	0	0	0	0
16	2.0	16.0	1.0	0.0	0.0	0.0	1.0	0.08	0.0	0.0	0.0	0.0	0.0	0.0	0.0	0.0	0.0	0.0	0.0	0.0	0.0	0.0	0.0	0.0	0	?	?	0	0	0	0	0	0	0	0
34	3.0	17.0	1.0	1.0	9.0	4.5	?	?	?	?	?	?	?	?	?	?	?	?	?	?	?	?	?	?	0	?	?	0	0	0	0	0	0	0	0
18	2.0	17.0	1.0	0.0	0.0	0.0	0.0	0.0	0.0	0.0	0.0	0.0	0.0	0.0	0.0	0.0	0.0	0.0	0.0	0.0	0.0	0.0	0.0	0.0	0	?	?	0	0	0	0	0	0	0	0
27	5.0	21.0	1.0	0.0	0.0	0.0	1.0	1.0	0.0	0.0	0.0	0.0	0.0	0.0	0.0	0.0	0.0	0.0	0.0	0.0	0.0	0.0	0.0	0.0	0	?	?	0	0	0	0	0	0	0	0
31	4.0	15.0	4.0	0.0	0.0	0.0	1.0	1.0	0.0	0.0	0.0	0.0	0.0	0.0	0.0	0.0	0.0	0.0	0.0	0.0	0.0	0.0	0.0	0.0	0	?	?	0	0	0	0	0	0	0	0
20	2.0	16.0	1.0	0.0	0.0	0.0	1.0	1.0	0.0	0.0	0.0	0.0	0.0	0.0	0.0	0.0	0.0	0.0	0.0	0.0	0.0	0.0	0.0	0.0	0	?	?	0	0	0	0	0	0	0	0
29	1.0	19.0	2.0	0.0	0.0	0.0	1.0	5.0	0.0	0.0	0.0	0.0	0.0	0.0	0.0	0.0	0.0	0.0	0.0	0.0	0.0	0.0	0.0	0.0	0	?	?	0	0	0	0	0	0	0	0
24	3.0	18.0	2.0	1.0	1.266972909	0.5132021277	1.0	5.0	0.0	0.0	0.0	0.0	0.0	0.0	0.0	0.0	0.0	0.0	0.0	0.0	0.0	0.0	0.0	0.0	0	?	?	0	0	0	0	0	0	0	0
19	1.0	17.0	1.0	0.0	0.0	0.0	1.0	2.0	0.0	0.0	0.0	0.0	0.0	0.0	0.0	0.0	0.0	0.0	0.0	0.0	0.0	0.0	0.0	0.0	0	?	?	0	0	0	0	0	0	0	0
17	2.0	14.0	2.0	0.0	0.0	0.0	1.0	1.0	0.0	0.0	0.0	0.0	0.0	0.0	0.0	0.0	0.0	0.0	0.0	0.0	0.0	0.0	0.0	0.0	0	?	?	0	0	0	0	0	0	0	0
42	2.0	18.0	2.0	0.0	0.0	0.0	1.0	0.66	1.0	2.0	0.0	0.0	0.0	0.0	0.0	0.0	0.0	0.0	0.0	0.0	0.0	0.0	0.0	0.0	0	?	?	0	0	0	0	0	0	0	0
16	2.0	15.0	1.0	1.0	1.0	0.2	1.0	0.08	0.0	0.0	0.0	0.0	0.0	0.0	0.0	0.0	0.0	0.0	0.0	0.0	0.0	0.0	0.0	0.0	0	?	?	0	0	0	0	0	0	0	0
32	4.0	17.0	2.0	0.0	0.0	0.0	1.0	0.16	0.0	0.0	0.0	0.0	0.0	0.0	0.0	0.0	0.0	0.0	0.0	0.0	0.0	0.0	0.0	0.0	0	?	?	0	0	0	0	0	0	0	0
33	1.0	17.0	3.0	0.0	0.0	0.0	1.0	0.16	1.0	5.0	0.0	0.0	0.0	0.0	0.0	0.0	0.0	0.0	0.0	0.0	0.0	0.0	0.0	0.0	0	?	?	0	0	0	0	0	0	0	0
17	1.0	16.0	1.0	0.0	0.0	0.0	?	?	?	?	?	?	?	?	?	?	?	?	?	?	?	?	?	?	0	?	?	0	0	0	0	0	0	0	0
27	3.0	20.0	4.0	0.0	0.0	0.0	0.0	0.0	0.0	0.0	0.0	0.0	0.0	0.0	0.0	0.0	0.0	0.0	0.0	0.0	0.0	0.0	0.0	0.0	0	?	?	0	0	0	0	0	0	0	0
22	2.0	17.0	1.0	0.0	0.0	0.0	?	?	?	?	?	?	?	?	?	?	?	?	?	?	?	?	?	?	0	?	?	0	0	0	0	0	0	0	0
30	1.0	15.0	3.0	0.0	0.0	0.0	?	?	?	?	?	?	?	?	?	?	?	?	?	?	?	?	?	?	0	?	?	0	0	0	0	0	0	0	0
33	4.0	18.0	3.0	0.0	0.0	0.0	1.0	5.0	0.0	0.0	0.0	0.0	0.0	0.0	0.0	0.0	0.0	0.0	0.0	0.0	0.0	0.0	0.0	0.0	0	?	?	0	0	0	0	0	0	0	0
21	4.0	15.0	1.0	0.0	0.0	0.0	0.0	0.0	0.0	0.0	0.0	0.0	0.0	0.0	0.0	0.0	0.0	0.0	0.0	0.0	0.0	0.0	0.0	0.0	0	?	?	0	0	0	0	0	1	1	1
19	1.0	15.0	1.0	0.0	0.0	0.0	1.0	4.0	0.0	0.0	0.0	0.0	0.0	0.0	0.0	0.0	0.0	0.0	0.0	0.0	0.0	0.0	0.0	0.0	0	?	?	0	0	0	0	0	0	0	0
24	3.0	19.0	1.0	0.0	0.0	0.0	1.0	2.0	0.0	0.0	0.0	0.0	0.0	0.0	0.0	0.0	0.0	0.0	0.0	0.0	0.0	0.0	0.0	0.0	0	?	?	0	0	0	0	0	0	0	0
26	2.0	19.0	1.0	0.0	0.0	0.0	0.0	0.0	0.0	0.0	0.0	0.0	0.0	0.0	0.0	0.0	0.0	0.0	0.0	0.0	0.0	0.0	0.0	0.0	0	?	?	0	0	0	0	0	0	0	0
18	2.0	16.0	1.0	0.0	0.0	0.0	1.0	0.08	0.0	0.0	0.0	0.0	0.0	0.0	0.0	0.0	0.0	0.0	0.0	0.0	0.0	0.0	0.0	0.0	0	?	?	0	0	0	0	0	0	0	0
22	3.0	18.0	1.0	0.0	0.0	0.0	0.0	0.0	0.0	0.0	0.0	0.0	0.0	0.0	0.0	0.0	0.0	0.0	0.0	0.0	0.0	0.0	0.0	0.0	0	?	?	0	0	0	0	0	0	0	0
16	1.0	14.0	1.0	0.0	0.0	0.0	0.0	0.0	0.0	0.0	0.0	0.0	0.0	0.0	0.0	0.0	0.0	0.0	0.0	0.0	0.0	0.0	0.0	0.0	0	?	?	0	0	0	0	0	0	0	0
24	4.0	14.0	2.0	1.0	2.0	1.0	0.0	0.0	0.0	0.0	0.0	0.0	0.0	0.0	0.0	0.0	0.0	0.0	0.0	0.0	0.0	0.0	0.0	0.0	0	?	?	0	0	0	0	0	0	0	0
24	3.0	18.0	2.0	0.0	0.0	0.0	1.0	0.16	0.0	0.0	0.0	0.0	0.0	0.0	0.0	0.0	0.0	0.0	0.0	0.0	0.0	0.0	0.0	0.0	0	?	?	0	0	0	0	0	0	0	0
18	1.0	16.0	1.0	1.0	2.0	0.05	0.0	0.0	0.0	0.0	1.0	2.0	1.0	0.0	0.0	1.0	0.0	0.0	0.0	0.0	0.0	0.0	0.0	0.0	1	1.0	1.0	0	0	0	0	1	1	0	1
20	3.0	16.0	1.0	0.0	0.0	0.0	0.0	0.0	0.0	0.0	0.0	0.0	0.0	0.0	0.0	0.0	0.0	0.0	0.0	0.0	0.0	0.0	0.0	0.0	0	?	?	0	0	0	0	0	0	0	0
27	4.0	17.0	1.0	0.0	0.0	0.0	1.0	1.0	0.0	0.0	0.0	0.0	0.0	0.0	0.0	0.0	0.0	0.0	0.0	0.0	0.0	0.0	0.0	0.0	0	?	?	0	0	0	0	0	0	0	0
19	3.0	16.0	1.0	0.0	0.0	0.0	?	?	?	?	?	?	?	?	?	?	?	?	?	?	?	?	?	?	0	?	?	0	0	0	0	0	0	0	0
16	3.0	14.0	2.0	0.0	0.0	0.0	1.0	1.0	0.0	0.0	0.0	0.0	0.0	0.0	0.0	0.0	0.0	0.0	0.0	0.0	0.0	0.0	0.0	0.0	0	?	?	0	0	0	0	0	0	0	0
17	2.0	12.0	?	0.0	0.0	0.0	?	?	?	?	?	?	?	?	?	?	?	?	?	?	?	?	?	?	0	?	?	0	0	0	0	0	0	0	0
29	3.0	17.0	?	0.0	0.0	0.0	1.0	4.5	0.0	0.0	0.0	0.0	0.0	0.0	0.0	0.0	0.0	0.0	0.0	0.0	0.0	0.0	0.0	0.0	0	?	?	0	0	0	0	0	0	0	0
21	1.0	17.0	1.0	0.0	0.0	0.0	1.0	4.0	0.0	0.0	1.0	2.0	1.0	0.0	0.0	1.0	0.0	0.0	0.0	0.0	0.0	0.0	0.0	0.0	0	?	?	0	0	0	0	0	0	0	0
25	3.0	15.0	1.0	0.0	0.0	0.0	?	?	?	?	?	?	?	?	?	?	?	?	?	?	?	?	?	?	0	?	?	0	0	0	0	0	0	0	0
17	2.0	15.0	2.0	0.0	0.0	0.0	1.0	0.16	0.0	0.0	0.0	0.0	0.0	0.0	0.0	0.0	0.0	0.0	0.0	0.0	0.0	0.0	0.0	0.0	0	?	?	0	0	0	0	0	0	0	0
34	2.0	17.0	3.0	0.0	0.0	0.0	1.0	9.0	1.0	6.0	0.0	0.0	0.0	0.0	0.0	0.0	0.0	0.0	0.0	0.0	0.0	0.0	0.0	0.0	0	?	?	0	0	0	0	0	1	0	1
20	3.0	17.0	1.0	1.0	1.0	0.1	1.0	3.0	0.0	0.0	0.0	0.0	0.0	0.0	0.0	0.0	0.0	0.0	0.0	0.0	0.0	0.0	0.0	0.0	0	?	?	0	0	0	0	0	0	0	0
33	3.0	17.0	3.0	0.0	0.0	0.0	?	?	?	?	?	?	?	?	?	?	?	?	?	?	?	?	?	?	0	?	?	0	0	0	0	0	0	0	0
18	3.0	16.0	1.0	?	?	?	?	?	?	?	?	?	?	?	?	?	?	?	?	?	?	?	?	?	0	?	?	0	0	0	0	0	0	0	0
33	3.0	15.0	4.0	0.0	0.0	0.0	1.0	0.08	0.0	0.0	0.0	0.0	0.0	0.0	0.0	0.0	0.0	0.0	0.0	0.0	0.0	0.0	0.0	0.0	0	?	?	0	0	0	0	0	0	0	0
15	4.0	12.0	1.0	0.0	0.0	0.0	1.0	1.0	0.0	0.0	0.0	0.0	0.0	0.0	0.0	0.0	0.0	0.0	0.0	0.0	0.0	0.0	0.0	0.0	0	?	?	0	0	0	0	0	0	0	0
26	3.0	17.0	3.0	0.0	0.0	0.0	1.0	0.42	0.0	0.0	0.0	0.0	0.0	0.0	0.0	0.0	0.0	0.0	0.0	0.0	0.0	0.0	0.0	0.0	0	?	?	0	0	0	0	0	0	0	0
40	2.0	21.0	4.0	0.0	0.0	0.0	1.0	0.25	0.0	0.0	1.0	2.0	1.0	0.0	0.0	1.0	0.0	0.0	0.0	0.0	0.0	0.0	0.0	0.0	1	1.0	1.0	0	0	0	0	0	0	0	0
27	2.0	17.0	3.0	0.0	0.0	0.0	1.0	0.25	0.0	0.0	0.0	0.0	0.0	0.0	0.0	0.0	0.0	0.0	0.0	0.0	0.0	0.0	0.0	0.0	0	?	?	0	0	0	0	0	0	0	0
22	1.0	22.0	1.0	0.0	0.0	0.0	0.0	0.0	0.0	0.0	0.0	0.0	0.0	0.0	0.0	0.0	0.0	0.0	0.0	0.0	0.0	0.0	0.0	0.0	0	?	?	0	0	0	0	0	0	0	0
20	1.0	16.0	2.0	0.0	0.0	0.0	0.0	0.0	0.0	0.0	0.0	0.0	0.0	0.0	0.0	0.0	0.0	0.0	0.0	0.0	0.0	0.0	0.0	0.0	0	?	?	0	0	0	0	0	0	0	0
38	1.0	24.0	3.0	0.0	0.0	0.0	1.0	6.5	0.0	0.0	0.0	0.0	0.0	0.0	0.0	0.0	0.0	0.0	0.0	0.0	0.0	0.0	0.0	0.0	0	?	?	0	0	0	0	0	0	0	0
21	1.0	15.0	2.0	0.0	0.0	0.0	1.0	0.25	0.0	0.0	0.0	0.0	0.0	0.0	0.0	0.0	0.0	0.0	0.0	0.0	0.0	0.0	0.0	0.0	0	?	?	0	0	0	0	0	0	0	0
23	1.0	15.0	3.0	0.0	0.0	0.0	1.0	1.0	0.0	0.0	0.0	0.0	0.0	0.0	0.0	0.0	0.0	0.0	0.0	0.0	0.0	0.0	0.0	0.0	0	?	?	0	0	0	0	0	0	0	0
36	1.0	28.0	1.0	1.0	16.0	2.4	0.0	0.0	0.0	0.0	1.0	3.0	1.0	0.0	1.0	1.0	0.0	0.0	0.0	0.0	0.0	0.0	0.0	0.0	1	1.0	1.0	0	0	0	0	0	0	0	0
26	2.0	19.0	1.0	?	?	?	?	?	?	?	0.0	0.0	0.0	0.0	0.0	0.0	0.0	0.0	0.0	0.0	0.0	0.0	0.0	0.0	0	?	?	0	0	0	0	0	0	0	0
24	1.0	17.0	1.0	0.0	0.0	0.0	0.0	0.0	0.0	0.0	0.0	0.0	0.0	0.0	0.0	0.0	0.0	0.0	0.0	0.0	0.0	0.0	0.0	0.0	0	?	?	0	0	0	0	0	0	1	0
27	2.0	15.0	3.0	0.0	0.0	0.0	0.0	0.0	0.0	0.0	0.0	0.0	0.0	0.0	0.0	0.0	0.0	0.0	0.0	0.0	0.0	0.0	0.0	0.0	0	?	?	0	0	0	0	0	0	0	0
25	2.0	18.0	3.0	0.0	0.0	0.0	1.0	10.0	0.0	0.0	0.0	0.0	0.0	0.0	0.0	0.0	0.0	0.0	0.0	0.0	0.0	0.0	0.0	0.0	0	?	?	0	0	0	0	0	0	0	0
24	1.0	19.0	1.0	0.0	0.0	0.0	0.0	0.0	0.0	0.0	0.0	0.0	0.0	0.0	0.0	0.0	0.0	0.0	0.0	0.0	0.0	0.0	0.0	0.0	0	?	?	0	0	0	0	0	0	0	0
44	2.0	25.0	1.0	0.0	0.0	0.0	0.0	0.0	0.0	0.0	0.0	0.0	0.0	0.0	0.0	0.0	0.0	0.0	0.0	0.0	0.0	0.0	0.0	0.0	0	?	?	0	0	0	0	0	0	0	0
30	2.0	17.0	2.0	0.0	0.0	0.0	1.0	6.0	0.0	0.0	0.0	0.0	0.0	0.0	0.0	0.0	0.0	0.0	0.0	0.0	0.0	0.0	0.0	0.0	0	?	?	0	0	0	0	0	0	0	0
22	2.0	15.0	2.0	0.0	0.0	0.0	0.0	0.0	0.0	0.0	0.0	0.0	0.0	0.0	0.0	0.0	0.0	0.0	0.0	0.0	0.0	0.0	0.0	0.0	0	?	?	0	0	0	0	0	0	0	0
25	2.0	14.0	3.0	1.0	5.0	0.4	1.0	7.0	0.0	0.0	0.0	0.0	0.0	0.0	0.0	0.0	0.0	0.0	0.0	0.0	0.0	0.0	0.0	0.0	0	?	?	0	0	0	0	0	0	0	0
29	2.0	17.0	2.0	1.0	13.0	0.37	1.0	0.25	0.0	0.0	0.0	0.0	0.0	0.0	0.0	0.0	0.0	0.0	0.0	0.0	0.0	0.0	0.0	0.0	0	?	?	0	0	0	0	0	0	0	0
23	2.0	18.0	2.0	0.0	0.0	0.0	1.0	2.0	0.0	0.0	0.0	0.0	0.0	0.0	0.0	0.0	0.0	0.0	0.0	0.0	0.0	0.0	0.0	0.0	0	?	?	0	0	0	0	0	0	0	0
17	2.0	15.0	1.0	0.0	0.0	0.0	0.0	0.0	0.0	0.0	0.0	0.0	0.0	0.0	0.0	0.0	0.0	0.0	0.0	0.0	0.0	0.0	0.0	0.0	0	?	?	0	0	0	0	0	0	0	0
27	3.0	14.0	2.0	0.0	0.0	0.0	?	?	?	?	?	?	?	?	?	?	?	?	?	?	?	?	?	?	0	?	?	0	0	0	0	0	0	0	0
20	4.0	14.0	1.0	0.0	0.0	0.0	0.0	0.0	0.0	0.0	0.0	0.0	0.0	0.0	0.0	0.0	0.0	0.0	0.0	0.0	0.0	0.0	0.0	0.0	0	?	?	0	0	0	0	0	1	0	0
19	1.0	18.0	1.0	0.0	0.0	0.0	1.0	1.0	0.0	0.0	0.0	0.0	0.0	0.0	0.0	0.0	0.0	0.0	0.0	0.0	0.0	0.0	0.0	0.0	0	?	?	1	0	1	1	1	1	1	1
36	6.0	15.0	4.0	1.0	16.0	1.6	1.0	5.0	0.0	0.0	0.0	0.0	0.0	0.0	0.0	0.0	0.0	0.0	0.0	0.0	0.0	0.0	0.0	0.0	0	?	?	0	0	0	0	0	0	0	0
17	2.0	15.0	1.0	0.0	0.0	0.0	1.0	0.33	0.0	0.0	0.0	0.0	0.0	0.0	0.0	0.0	0.0	0.0	0.0	0.0	0.0	0.0	0.0	0.0	0	?	?	0	0	0	0	0	0	0	0
17	2.0	15.0	2.0	0.0	0.0	0.0	1.0	2.0	0.0	0.0	0.0	0.0	0.0	0.0	0.0	0.0	0.0	0.0	0.0	0.0	0.0	0.0	0.0	0.0	0	?	?	0	0	0	0	0	0	0	0
20	4.0	15.0	2.0	0.0	0.0	0.0	1.0	5.0	0.0	0.0	0.0	0.0	0.0	0.0	0.0	0.0	0.0	0.0	0.0	0.0	0.0	0.0	0.0	0.0	0	?	?	0	0	0	0	0	0	0	0
23	3.0	16.0	1.0	0.0	0.0	0.0	0.0	0.0	0.0	0.0	0.0	0.0	0.0	0.0	0.0	0.0	0.0	0.0	0.0	0.0	0.0	0.0	0.0	0.0	0	?	?	0	0	0	0	0	0	0	0
30	2.0	18.0	1.0	0.0	0.0	0.0	0.0	0.0	0.0	0.0	0.0	0.0	0.0	0.0	0.0	0.0	0.0	0.0	0.0	0.0	0.0	0.0	0.0	0.0	0	?	?	0	0	0	0	0	0	0	0
33	3.0	28.0	2.0	0.0	0.0	0.0	1.0	1.0	0.0	0.0	0.0	0.0	0.0	0.0	0.0	0.0	0.0	0.0	0.0	0.0	0.0	0.0	0.0	0.0	0	?	?	0	0	0	0	0	0	0	0
19	4.0	14.0	1.0	1.0	7.0	0.5132021277	?	?	?	?	?	?	?	?	?	?	?	?	?	?	?	?	?	?	0	?	?	0	0	0	0	0	0	0	0
35	3.0	14.0	6.0	1.0	15.0	3.0	1.0	8.0	0.0	0.0	0.0	0.0	0.0	0.0	0.0	0.0	0.0	0.0	0.0	0.0	0.0	0.0	0.0	0.0	0	?	?	0	0	0	0	0	0	0	0
45	5.0	15.0	7.0	0.0	0.0	0.0	1.0	0.66	0.0	0.0	0.0	0.0	0.0	0.0	0.0	0.0	0.0	0.0	0.0	0.0	0.0	0.0	0.0	0.0	0	?	?	0	0	0	0	0	0	0	0
41	3.0	18.0	4.0	0.0	0.0	0.0	1.0	1.0	0.0	0.0	0.0	0.0	0.0	0.0	0.0	0.0	0.0	0.0	0.0	0.0	0.0	0.0	0.0	0.0	0	?	?	0	0	0	0	0	0	0	0
17	2.0	15.0	2.0	0.0	0.0	0.0	0.0	0.0	0.0	0.0	1.0	3.0	1.0	0.0	1.0	1.0	0.0	0.0	0.0	0.0	0.0	0.0	0.0	0.0	1	1.0	1.0	0	0	0	0	0	0	0	0
21	5.0	15.0	1.0	0.0	0.0	0.0	1.0	0.17	0.0	0.0	0.0	0.0	0.0	0.0	0.0	0.0	0.0	0.0	0.0	0.0	0.0	0.0	0.0	0.0	0	?	?	0	0	0	0	0	0	0	0
23	4.0	15.0	2.0	1.0	6.0	6.0	1.0	0.08	1.0	4.0	0.0	0.0	0.0	0.0	0.0	0.0	0.0	0.0	0.0	0.0	0.0	0.0	0.0	0.0	0	?	?	0	0	0	0	0	0	0	0
15	2.0	14.0	1.0	0.0	0.0	0.0	0.0	0.0	0.0	0.0	0.0	0.0	0.0	0.0	0.0	0.0	0.0	0.0	0.0	0.0	0.0	0.0	0.0	0.0	0	?	?	0	0	0	0	0	0	0	0
20	3.0	18.0	1.0	0.0	0.0	0.0	1.0	1.0	0.0	0.0	0.0	0.0	0.0	0.0	0.0	0.0	0.0	0.0	0.0	0.0	0.0	0.0	0.0	0.0	0	?	?	0	0	0	0	0	0	0	0
22	1.0	14.0	2.0	0.0	0.0	0.0	1.0	7.0	0.0	0.0	?	?	?	?	?	?	?	?	?	?	?	?	?	?	0	?	?	0	0	0	0	0	0	0	0
18	1.0	18.0	1.0	0.0	0.0	0.0	1.0	0.08	0.0	0.0	0.0	0.0	0.0	0.0	0.0	0.0	0.0	0.0	0.0	0.0	0.0	0.0	0.0	0.0	0	?	?	0	0	0	0	0	0	0	0
19	2.0	15.0	2.0	0.0	0.0	0.0	1.0	1.0	0.0	0.0	1.0	3.0	1.0	0.0	0.0	1.0	0.0	0.0	0.0	0.0	0.0	1.0	0.0	0.0	2	5.0	2.0	0	0	0	0	0	0	0	0
17	2.0	15.0	1.0	0.0	0.0	0.0	0.0	0.0	0.0	0.0	0.0	0.0	0.0	0.0	0.0	0.0	0.0	0.0	0.0	0.0	0.0	0.0	0.0	0.0	0	?	?	0	0	0	0	1	1	0	1
20	2.0	16.0	1.0	1.0	5.0	0.75	1.0	1.0	0.0	0.0	0.0	0.0	0.0	0.0	0.0	0.0	0.0	0.0	0.0	0.0	0.0	0.0	0.0	0.0	0	?	?	0	0	0	0	0	0	0	0
28	3.0	21.0	1.0	0.0	0.0	0.0	0.0	0.0	0.0	0.0	0.0	0.0	0.0	0.0	0.0	0.0	0.0	0.0	0.0	0.0	0.0	0.0	0.0	0.0	0	?	?	0	0	0	0	0	0	0	0
28	3.0	18.0	2.0	0.0	0.0	0.0	1.0	6.0	0.0	0.0	0.0	0.0	0.0	0.0	0.0	0.0	0.0	0.0	0.0	0.0	0.0	0.0	0.0	0.0	0	?	?	0	0	0	0	0	0	0	0
34	3.0	16.0	2.0	0.0	0.0	0.0	1.0	1.0	1.0	5.0	0.0	0.0	0.0	0.0	0.0	0.0	0.0	0.0	0.0	0.0	0.0	0.0	0.0	0.0	0	?	?	0	0	0	0	0	0	0	0
26	4.0	16.0	3.0	0.0	0.0	0.0	?	?	?	?	?	?	?	?	?	?	?	?	?	?	?	?	?	?	0	?	?	0	0	0	0	0	0	0	0
23	3.0	17.0	2.0	0.0	0.0	0.0	0.0	0.0	0.0	0.0	0.0	0.0	0.0	0.0	0.0	0.0	0.0	0.0	0.0	0.0	0.0	0.0	0.0	0.0	0	?	?	0	0	0	0	0	0	0	0
20	2.0	18.0	1.0	0.0	0.0	0.0	1.0	2.0	0.0	0.0	0.0	0.0	0.0	0.0	0.0	0.0	0.0	0.0	0.0	0.0	0.0	0.0	0.0	0.0	0	?	?	0	0	0	0	0	0	0	0
29	5.0	17.0	5.0	0.0	0.0	0.0	1.0	0.58	0.0	0.0	0.0	0.0	0.0	0.0	0.0	0.0	0.0	0.0	0.0	0.0	0.0	0.0	0.0	0.0	0	?	?	0	0	0	0	0	0	0	0
30	2.0	29.0	1.0	0.0	0.0	0.0	?	?	?	?	?	?	?	?	?	?	?	?	?	?	?	?	?	?	0	?	?	0	0	0	0	0	0	0	0
19	2.0	16.0	1.0	0.0	0.0	0.0	1.0	2.0	0.0	0.0	0.0	0.0	0.0	0.0	0.0	0.0	0.0	0.0	0.0	0.0	0.0	0.0	0.0	0.0	0	?	?	0	0	0	0	0	0	0	0
26	2.0	16.0	3.0	1.0	11.0	2.2	1.0	2.0	0.0	0.0	0.0	0.0	0.0	0.0	0.0	0.0	0.0	0.0	0.0	0.0	0.0	0.0	0.0	0.0	0	?	?	0	0	0	0	0	0	0	0
21	2.0	18.0	3.0	0.0	0.0	0.0	0.0	0.0	1.0	3.0	0.0	0.0	0.0	0.0	0.0	0.0	0.0	0.0	0.0	0.0	0.0	0.0	0.0	0.0	0	?	?	1	0	1	1	1	1	0	1
23	2.0	19.0	1.0	0.0	0.0	0.0	0.0	0.0	0.0	0.0	0.0	0.0	0.0	0.0	0.0	0.0	0.0	0.0	0.0	0.0	0.0	0.0	0.0	0.0	0	?	?	0	0	0	0	0	0	1	0
21	2.0	15.0	1.0	1.0	1.266972909	0.05	1.0	0.33	0.0	0.0	0.0	0.0	0.0	0.0	0.0	0.0	0.0	0.0	0.0	0.0	0.0	0.0	0.0	0.0	0	?	?	0	0	0	0	0	0	0	0
23	2.0	15.0	2.0	0.0	0.0	0.0	1.0	1.0	1.0	1.0	1.0	2.0	1.0	0.0	1.0	0.0	0.0	0.0	0.0	0.0	0.0	0.0	0.0	0.0	1	2.0	2.0	0	0	0	0	0	0	0	0
24	1.0	23.0	1.0	0.0	0.0	0.0	1.0	0.75	0.0	0.0	1.0	2.0	1.0	0.0	0.0	1.0	0.0	0.0	0.0	0.0	0.0	0.0	0.0	0.0	1	1.0	1.0	0	0	0	0	0	1	1	1
35	6.0	12.0	6.0	0.0	0.0	0.0	1.0	20.0	0.0	0.0	0.0	0.0	0.0	0.0	0.0	0.0	0.0	0.0	0.0	0.0	0.0	0.0	0.0	0.0	0	?	?	0	0	0	0	0	0	0	0
25	2.0	16.0	2.0	1.0	8.0	0.16	1.0	3.0	0.0	0.0	0.0	0.0	0.0	0.0	0.0	0.0	0.0	0.0	0.0	0.0	0.0	0.0	0.0	0.0	0	?	?	0	0	0	0	0	0	0	0
19	?	17.0	1.0	0.0	0.0	0.0	1.0	0.25	0.0	0.0	0.0	0.0	0.0	0.0	0.0	0.0	0.0	0.0	0.0	0.0	0.0	0.0	0.0	0.0	0	?	?	0	0	0	0	0	0	0	0
19	2.0	15.0	1.0	0.0	0.0	0.0	1.0	0.25	0.0	0.0	0.0	0.0	0.0	0.0	0.0	0.0	0.0	0.0	0.0	0.0	0.0	0.0	0.0	0.0	0	?	?	0	0	0	0	0	0	0	0
23	3.0	18.0	4.0	1.0	8.0	1.2	?	?	?	?	?	?	?	?	?	?	?	?	?	?	?	?	?	?	0	?	?	0	0	0	0	0	0	0	0
24	3.0	18.0	2.0	1.0	5.0	0.5132021277	1.0	1.0	0.0	0.0	0.0	0.0	0.0	0.0	0.0	0.0	0.0	0.0	0.0	0.0	0.0	0.0	0.0	0.0	0	?	?	0	0	0	0	0	0	0	0
31	1.0	15.0	5.0	0.0	0.0	0.0	1.0	1.5	0.0	0.0	0.0	0.0	0.0	0.0	0.0	0.0	0.0	0.0	0.0	0.0	0.0	0.0	0.0	0.0	0	?	?	0	0	0	0	0	0	0	0
36	1.0	18.0	3.0	0.0	0.0	0.0	1.0	0.25	0.0	0.0	0.0	0.0	0.0	0.0	0.0	0.0	0.0	0.0	0.0	0.0	0.0	0.0	0.0	0.0	0	?	?	0	0	0	0	0	0	0	0
22	1.0	17.0	2.0	0.0	0.0	0.0	1.0	0.16	1.0	3.0	0.0	0.0	0.0	0.0	0.0	0.0	0.0	0.0	0.0	0.0	0.0	0.0	0.0	0.0	0	?	?	0	0	0	0	0	0	0	0
19	1.0	14.0	2.0	0.0	0.0	0.0	1.0	1.5	0.0	0.0	0.0	0.0	0.0	0.0	0.0	0.0	0.0	0.0	0.0	0.0	0.0	0.0	0.0	0.0	0	?	?	0	0	0	0	0	0	0	0
18	2.0	16.0	1.0	0.0	0.0	0.0	0.0	0.0	0.0	0.0	0.0	0.0	0.0	0.0	0.0	0.0	0.0	0.0	0.0	0.0	0.0	0.0	0.0	0.0	0	?	?	0	0	0	0	0	0	0	0
32	3.0	18.0	3.0	0.0	0.0	0.0	1.0	0.08	0.0	0.0	0.0	0.0	0.0	0.0	0.0	0.0	0.0	0.0	0.0	0.0	0.0	0.0	0.0	0.0	0	?	?	0	0	0	0	0	0	0	0
23	1.0	15.0	3.0	0.0	0.0	0.0	0.0	0.0	0.0	0.0	0.0	0.0	0.0	0.0	0.0	0.0	0.0	0.0	0.0	0.0	0.0	0.0	0.0	0.0	0	?	?	0	0	0	0	0	0	0	0
41	2.0	15.0	6.0	0.0	0.0	0.0	1.0	20.0	0.0	0.0	0.0	0.0	0.0	0.0	0.0	0.0	0.0	0.0	0.0	0.0	0.0	0.0	0.0	0.0	0	?	?	0	0	0	0	0	0	0	0
24	1.0	17.0	3.0	0.0	0.0	0.0	1.0	6.0	0.0	0.0	0.0	0.0	0.0	0.0	0.0	0.0	0.0	0.0	0.0	0.0	0.0	0.0	0.0	0.0	0	?	?	0	0	0	0	0	0	0	0
26	2.0	18.0	4.0	0.0	0.0	0.0	1.0	3.5	0.0	0.0	0.0	0.0	0.0	0.0	0.0	0.0	0.0	0.0	0.0	0.0	0.0	0.0	0.0	0.0	0	?	?	0	0	0	0	0	0	0	0
20	3.0	15.0	2.0	1.0	3.0	3.0	0.0	0.0	0.0	0.0	0.0	0.0	0.0	0.0	0.0	0.0	0.0	0.0	0.0	0.0	0.0	0.0	0.0	0.0	0	?	?	0	0	0	0	0	0	0	0
21	2.0	15.0	2.0	0.0	0.0	0.0	1.0	3.0	0.0	0.0	0.0	0.0	0.0	0.0	0.0	0.0	0.0	0.0	0.0	0.0	0.0	0.0	0.0	0.0	0	?	?	0	0	0	0	0	0	0	0
22	2.0	16.0	2.0	0.0	0.0	0.0	?	?	?	?	?	?	?	?	?	?	?	?	?	?	?	?	?	?	0	?	?	0	0	0	0	0	0	0	0
27	6.0	19.0	3.0	0.0	0.0	0.0	0.0	0.0	0.0	0.0	0.0	0.0	0.0	0.0	0.0	0.0	0.0	0.0	0.0	0.0	0.0	0.0	0.0	0.0	0	?	?	0	0	0	0	0	0	0	0
36	2.0	16.0	5.0	0.0	0.0	0.0	1.0	0.16	0.0	0.0	0.0	0.0	0.0	0.0	0.0	0.0	0.0	0.0	0.0	0.0	0.0	0.0	0.0	0.0	0	?	?	0	0	0	0	0	0	0	0
37	3.0	20.0	5.0	0.0	0.0	0.0	0.0	0.0	0.0	0.0	0.0	0.0	0.0	0.0	0.0	0.0	0.0	0.0	0.0	0.0	0.0	0.0	0.0	0.0	0	?	?	0	0	0	0	0	0	0	0
28	2.0	18.0	6.0	0.0	0.0	0.0	1.0	7.0	0.0	0.0	0.0	0.0	0.0	0.0	0.0	0.0	0.0	0.0	0.0	0.0	0.0	0.0	0.0	0.0	0	?	?	0	0	0	0	0	0	0	0
21	1.0	20.0	1.0	0.0	0.0	0.0	0.0	0.0	0.0	0.0	0.0	0.0	0.0	0.0	0.0	0.0	0.0	0.0	0.0	0.0	0.0	0.0	0.0	0.0	0	?	?	0	0	0	0	0	0	0	0
17	2.0	14.0	1.0	0.0	0.0	0.0	0.0	0.0	0.0	0.0	0.0	0.0	0.0	0.0	0.0	0.0	0.0	0.0	0.0	0.0	0.0	0.0	0.0	0.0	0	?	?	0	0	0	0	0	0	0	0
32	4.0	18.0	3.0	0.0	0.0	0.0	1.0	8.0	0.0	0.0	0.0	0.0	0.0	0.0	0.0	0.0	0.0	0.0	0.0	0.0	0.0	0.0	0.0	0.0	0	?	?	0	0	0	0	0	0	0	0
39	2.0	18.0	2.0	0.0	0.0	0.0	1.0	3.0	0.0	0.0	0.0	0.0	0.0	0.0	0.0	0.0	0.0	0.0	0.0	0.0	0.0	0.0	0.0	0.0	0	?	?	0	0	0	0	0	0	0	0
28	6.0	17.0	4.0	0.0	0.0	0.0	0.0	0.0	0.0	0.0	0.0	0.0	0.0	0.0	0.0	0.0	0.0	0.0	0.0	0.0	0.0	0.0	0.0	0.0	0	?	?	0	0	0	0	0	0	0	0
15	4.0	14.0	1.0	1.0	1.0	0.1	1.0	0.08	0.0	0.0	0.0	0.0	0.0	0.0	0.0	0.0	0.0	0.0	0.0	0.0	0.0	0.0	0.0	0.0	0	?	?	0	0	0	0	0	0	1	0
23	1.0	17.0	2.0	0.0	0.0	0.0	1.0	6.0	0.0	0.0	0.0	0.0	0.0	0.0	0.0	0.0	0.0	0.0	0.0	0.0	0.0	0.0	0.0	0.0	0	?	?	0	0	0	0	1	1	0	0
27	4.0	16.0	4.0	0.0	0.0	0.0	0.0	0.0	0.0	0.0	1.0	1.0	0.0	0.0	0.0	0.0	0.0	0.0	0.0	1.0	0.0	0.0	0.0	0.0	1	1.0	1.0	0	0	0	0	0	0	0	0
16	1.0	15.0	1.0	0.0	0.0	0.0	1.0	0.25	0.0	0.0	0.0	0.0	0.0	0.0	0.0	0.0	0.0	0.0	0.0	0.0	0.0	0.0	0.0	0.0	0	?	?	0	0	0	0	0	1	1	0
22	?	15.0	3.0	0.0	0.0	0.0	1.0	6.0	0.0	0.0	0.0	0.0	0.0	0.0	0.0	0.0	0.0	0.0	0.0	0.0	0.0	0.0	0.0	0.0	0	?	?	0	0	0	0	0	0	0	0
18	2.0	16.0	1.0	?	?	?	0.0	0.0	0.0	0.0	1.0	3.0	1.0	0.0	0.0	1.0	0.0	0.0	0.0	0.0	0.0	1.0	0.0	0.0	2	19.0	1.0	0	0	0	0	0	0	0	0
32	2.0	17.0	2.0	1.0	9.0	0.9	1.0	10.0	0.0	0.0	0.0	0.0	0.0	0.0	0.0	0.0	0.0	0.0	0.0	0.0	0.0	0.0	0.0	0.0	0	?	?	0	0	0	0	0	0	1	0
26	2.0	17.0	?	1.0	10.0	1.0	1.0	3.0	0.0	0.0	0.0	0.0	0.0	0.0	0.0	0.0	0.0	0.0	0.0	0.0	0.0	0.0	0.0	0.0	0	?	?	0	0	0	0	0	0	0	0
41	3.0	20.0	?	0.0	0.0	0.0	1.0	8.0	0.0	0.0	0.0	0.0	0.0	0.0	0.0	0.0	0.0	0.0	0.0	0.0	0.0	0.0	0.0	0.0	0	?	?	0	0	0	0	0	0	0	0
59	2.0	13.0	?	0.0	0.0	0.0	0.0	0.0	1.0	0.41	0.0	0.0	0.0	0.0	0.0	0.0	0.0	0.0	0.0	0.0	0.0	0.0	0.0	0.0	0	?	?	0	1	0	1	0	0	0	0
21	1.0	17.0	?	0.0	0.0	0.0	1.0	3.0	0.0	0.0	0.0	0.0	0.0	0.0	0.0	0.0	0.0	0.0	0.0	0.0	0.0	0.0	0.0	0.0	0	?	?	0	1	0	1	0	0	0	1
45	2.0	17.0	?	0.0	0.0	0.0	1.0	6.0	1.0	5.0	0.0	0.0	0.0	0.0	0.0	0.0	0.0	0.0	0.0	0.0	0.0	0.0	0.0	0.0	0	?	?	0	1	0	1	0	0	0	0
21	3.0	17.0	0.0	0.0	0.0	0.0	0.0	0.0	0.0	0.0	0.0	0.0	0.0	0.0	0.0	0.0	0.0	0.0	0.0	0.0	0.0	0.0	0.0	0.0	0	?	?	0	1	0	1	0	0	0	1
23	1.0	19.0	3.0	0.0	0.0	0.0	1.0	1.0	0.0	0.0	0.0	0.0	0.0	0.0	0.0	0.0	0.0	0.0	0.0	0.0	0.0	0.0	0.0	0.0	0	?	?	0	0	0	0	0	0	0	0
22	2.0	16.0	2.0	0.0	0.0	0.0	1.0	9.0	0.0	0.0	0.0	0.0	0.0	0.0	0.0	0.0	0.0	0.0	0.0	0.0	0.0	0.0	0.0	0.0	0	?	?	0	0	0	0	0	0	0	0
18	2.0	14.0	2.0	0.0	0.0	0.0	1.0	1.0	0.0	0.0	0.0	0.0	0.0	0.0	0.0	0.0	0.0	0.0	0.0	0.0	0.0	0.0	0.0	0.0	0	?	?	0	0	0	0	0	0	0	0
27	3.0	16.0	3.0	0.0	0.0	0.0	1.0	0.41	0.0	0.0	0.0	0.0	0.0	0.0	0.0	0.0	0.0	0.0	0.0	0.0	0.0	0.0	0.0	0.0	0	?	?	0	0	0	0	0	0	0	0
16	2.0	14.0	1.0	0.0	0.0	0.0	0.0	0.0	0.0	0.0	0.0	0.0	0.0	0.0	0.0	0.0	0.0	0.0	0.0	0.0	0.0	0.0	0.0	0.0	0	?	?	0	0	0	0	0	0	0	0
23	5.0	16.0	1.0	0.0	0.0	0.0	1.0	0.25	0.0	0.0	0.0	0.0	0.0	0.0	0.0	0.0	0.0	0.0	0.0	0.0	0.0	0.0	0.0	0.0	0	?	?	0	0	0	0	0	0	0	0
28	3.0	16.0	5.0	1.0	22.0	22.0	1.0	0.25	0.0	0.0	0.0	0.0	0.0	0.0	0.0	0.0	0.0	0.0	0.0	0.0	0.0	0.0	0.0	0.0	0	?	?	0	0	0	0	0	0	0	0
23	2.0	18.0	3.0	0.0	0.0	0.0	0.0	0.0	0.0	0.0	0.0	0.0	0.0	0.0	0.0	0.0	0.0	0.0	0.0	0.0	0.0	0.0	0.0	0.0	0	?	?	0	0	0	0	0	0	0	0
38	4.0	18.0	4.0	0.0	0.0	0.0	1.0	16.0	1.0	3.0	0.0	0.0	0.0	0.0	0.0	0.0	0.0	0.0	0.0	0.0	0.0	0.0	0.0	0.0	0	?	?	0	0	0	0	1	1	1	1
21	1.0	14.0	1.0	0.0	0.0	0.0	1.0	5.0	0.0	0.0	0.0	0.0	0.0	0.0	0.0	0.0	0.0	0.0	0.0	0.0	0.0	0.0	0.0	0.0	0	?	?	0	0	0	0	0	0	1	0
17	4.0	15.0	1.0	0.0	0.0	0.0	1.0	0.25	0.0	0.0	0.0	0.0	0.0	0.0	0.0	0.0	0.0	0.0	0.0	0.0	0.0	0.0	0.0	0.0	0	?	?	0	0	0	0	0	0	0	0
79	2.0	16.0	5.0	0.0	0.0	0.0	0.0	0.0	0.0	0.0	0.0	0.0	0.0	0.0	0.0	0.0	0.0	0.0	0.0	0.0	0.0	0.0	0.0	0.0	0	?	?	0	0	0	0	0	0	0	0
84	3.0	20.0	11.0	1.0	24.0	0.5132021277	0.0	0.0	0.0	0.0	0.0	0.0	0.0	0.0	0.0	0.0	0.0	0.0	0.0	0.0	0.0	0.0	0.0	0.0	0	?	?	0	0	0	0	0	1	0	0
38	3.0	22.0	2.0	?	?	?	1.0	3.0	1.0	6.0	0.0	0.0	0.0	0.0	0.0	0.0	0.0	0.0	0.0	0.0	0.0	0.0	0.0	0.0	0	?	?	1	0	1	1	0	1	0	0
47	2.0	17.0	3.0	0.0	0.0	0.0	1.0	20.0	0.0	0.0	0.0	0.0	0.0	0.0	0.0	0.0	0.0	0.0	0.0	0.0	0.0	0.0	0.0	0.0	0	?	?	0	0	0	0	0	1	1	1
52	2.0	19.0	5.0	0.0	0.0	0.0	0.0	0.0	1.0	11.0	0.0	0.0	0.0	0.0	0.0	0.0	0.0	0.0	0.0	0.0	0.0	0.0	0.0	0.0	0	?	?	0	0	0	0	0	1	0	1
13	1.0	13.0	0.0	0.0	0.0	0.0	0.0	0.0	0.0	0.0	0.0	0.0	0.0	0.0	0.0	0.0	0.0	0.0	0.0	0.0	0.0	0.0	0.0	0.0	0	?	?	0	0	0	0	0	0	0	0
48	4.0	16.0	4.0	0.0	0.0	0.0	1.0	10.0	1.0	1.0	0.0	0.0	0.0	0.0	0.0	0.0	0.0	0.0	0.0	0.0	0.0	0.0	0.0	0.0	0	?	?	0	0	0	0	0	1	0	1
42	3.0	18.0	4.0	0.0	0.0	0.0	1.0	1.0	0.0	0.0	1.0	2.0	1.0	0.0	0.0	1.0	0.0	0.0	0.0	0.0	0.0	0.0	0.0	0.0	1	18.0	18.0	0	0	0	0	0	0	0	0
45	1.0	19.0	2.0	0.0	0.0	0.0	1.0	6.0	0.0	0.0	0.0	0.0	0.0	0.0	0.0	0.0	0.0	0.0	0.0	0.0	0.0	0.0	0.0	0.0	0	?	?	0	0	0	0	0	0	0	0
70	4.0	27.0	3.0	1.0	3.0	0.75	0.0	0.0	0.0	0.0	0.0	0.0	0.0	0.0	0.0	0.0	0.0	0.0	0.0	0.0	0.0	0.0	0.0	0.0	0	?	?	0	0	0	0	0	0	0	0
46	1.0	13.0	0.0	0.0	0.0	0.0	0.0	0.0	0.0	0.0	0.0	0.0	0.0	0.0	0.0	0.0	0.0	0.0	0.0	0.0	0.0	0.0	0.0	0.0	0	?	?	0	0	0	0	0	0	0	0
32	1.0	19.0	1.0	0.0	0.0	0.0	1.0	0.25	0.0	0.0	0.0	0.0	0.0	0.0	0.0	0.0	0.0	0.0	0.0	0.0	0.0	0.0	0.0	0.0	0	?	?	0	0	0	0	0	0	0	0
50	2.0	17.0	7.0	0.0	0.0	0.0	1.0	5.0	0.0	0.0	0.0	0.0	0.0	0.0	0.0	0.0	0.0	0.0	0.0	0.0	0.0	0.0	0.0	0.0	0	?	?	0	0	0	0	0	0	0	0
49	3.0	15.0	2.0	0.0	0.0	0.0	0.0	0.0	0.0	0.0	0.0	0.0	0.0	0.0	0.0	0.0	0.0	0.0	0.0	0.0	0.0	0.0	0.0	0.0	0	?	?	0	0	0	0	0	0	0	0
42	2.0	29.0	0.0	0.0	0.0	0.0	1.0	8.0	0.0	0.0	0.0	0.0	0.0	0.0	0.0	0.0	0.0	0.0	0.0	0.0	0.0	0.0	0.0	0.0	0	?	?	0	0	0	0	0	0	0	0
70	1.0	16.0	10.0	0.0	0.0	0.0	0.0	0.0	1.0	3.0	0.0	0.0	0.0	0.0	0.0	0.0	0.0	0.0	0.0	0.0	0.0	0.0	0.0	0.0	0	?	?	0	0	0	0	0	0	0	0
39	2.0	18.0	3.0	0.0	0.0	0.0	1.0	3.0	1.0	1.0	0.0	0.0	0.0	0.0	0.0	0.0	0.0	0.0	0.0	0.0	0.0	0.0	0.0	0.0	0	?	?	0	0	0	0	0	0	0	0
46	1.0	15.0	6.0	0.0	0.0	0.0	0.0	0.0	0.0	0.0	0.0	0.0	0.0	0.0	0.0	0.0	0.0	0.0	0.0	0.0	0.0	0.0	0.0	0.0	0	?	?	0	0	0	0	0	0	0	0
49	2.0	15.0	6.0	0.0	0.0	0.0	1.0	2.0	0.0	0.0	1.0	1.0	0.0	0.0	0.0	0.0	1.0	0.0	0.0	0.0	0.0	0.0	0.0	0.0	1	3.0	3.0	0	0	0	0	0	0	0	0
35	5.0	19.0	2.0	0.0	0.0	0.0	0.0	0.0	0.0	0.0	0.0	0.0	0.0	0.0	0.0	0.0	0.0	0.0	0.0	0.0	0.0	0.0	0.0	0.0	0	?	?	0	0	0	0	0	1	0	1
33	3.0	16.0	4.0	1.0	14.0	1.4	1.0	1.0	0.0	0.0	1.0	1.0	0.0	0.0	0.0	0.0	0.0	0.0	0.0	0.0	0.0	1.0	0.0	0.0	1	16.0	16.0	0	0	0	0	0	1	1	1
28	5.0	15.0	4.0	0.0	0.0	0.0	0.0	0.0	0.0	0.0	0.0	0.0	0.0	0.0	0.0	0.0	0.0	0.0	0.0	0.0	0.0	0.0	0.0	0.0	0	?	?	0	0	0	0	0	1	1	1
24	1.0	21.0	?	0.0	0.0	0.0	1.0	1.0	0.0	0.0	0.0	0.0	0.0	0.0	0.0	0.0	0.0	0.0	0.0	0.0	0.0	0.0	0.0	0.0	0	?	?	0	0	0	0	0	0	0	0
15	1.0	14.0	?	0.0	0.0	0.0	1.0	0.08	0.0	0.0	0.0	0.0	0.0	0.0	0.0	0.0	0.0	0.0	0.0	0.0	0.0	0.0	0.0	0.0	0	?	?	0	0	0	0	0	0	0	0
26	2.0	17.0	?	1.0	9.0	1.35	1.0	3.0	0.0	0.0	1.0	2.0	1.0	0.0	0.0	1.0	0.0	0.0	0.0	0.0	0.0	0.0	0.0	0.0	1	7.0	7.0	0	0	0	0	0	1	0	0
18	1.0	15.0	?	0.0	0.0	0.0	1.0	0.42	0.0	0.0	0.0	0.0	0.0	0.0	0.0	0.0	0.0	0.0	0.0	0.0	0.0	0.0	0.0	0.0	0	?	?	0	0	0	0	0	0	0	0
18	2.0	17.0	?	0.0	0.0	0.0	0.0	0.0	0.0	0.0	0.0	0.0	0.0	0.0	0.0	0.0	0.0	0.0	0.0	0.0	0.0	0.0	0.0	0.0	0	?	?	0	0	0	0	0	1	0	1
28	2.0	15.0	?	0.0	0.0	0.0	0.0	0.0	0.0	0.0	0.0	0.0	0.0	0.0	0.0	0.0	0.0	0.0	0.0	0.0	0.0	0.0	0.0	0.0	0	?	?	0	0	0	0	0	0	0	0
29	4.0	18.0	?	0.0	0.0	0.0	1.0	0.75	0.0	0.0	0.0	0.0	0.0	0.0	0.0	0.0	0.0	0.0	0.0	0.0	0.0	0.0	0.0	0.0	0	?	?	0	0	0	0	0	0	0	0
19	2.0	16.0	?	1.0	1.0	0.04	?	?	?	?	?	?	?	?	?	?	?	?	?	?	?	?	?	?	0	?	?	0	0	0	0	0	0	0	0
18	2.0	15.0	?	0.0	0.0	0.0	1.0	1.0	0.0	0.0	0.0	0.0	0.0	0.0	0.0	0.0	0.0	0.0	0.0	0.0	0.0	0.0	0.0	0.0	0	?	?	0	0	0	0	0	0	0	0
27	4.0	16.0	?	0.0	0.0	0.0	0.0	0.0	0.0	0.0	0.0	0.0	0.0	0.0	0.0	0.0	0.0	0.0	0.0	0.0	0.0	0.0	0.0	0.0	0	?	?	0	0	0	0	0	0	0	0
18	5.0	14.0	?	1.0	1.266972909	0.5	0.0	0.0	0.0	0.0	0.0	0.0	0.0	0.0	0.0	0.0	0.0	0.0	0.0	0.0	0.0	0.0	0.0	0.0	0	?	?	0	0	0	0	0	0	0	0
28	1.0	17.0	?	0.0	0.0	0.0	?	?	?	?	?	?	?	?	?	?	?	?	?	?	?	?	?	?	0	?	?	0	0	0	0	0	0	0	0
29	2.0	17.0	?	0.0	0.0	0.0	?	?	?	?	?	?	?	?	?	?	?	?	?	?	?	?	?	?	0	?	?	0	0	0	0	0	0	0	0
26	4.0	13.0	?	0.0	0.0	0.0	1.0	0.25	0.0	0.0	0.0	0.0	0.0	0.0	0.0	0.0	0.0	0.0	0.0	0.0	0.0	0.0	0.0	0.0	0	?	?	0	0	0	0	0	0	0	0
17	1.0	14.0	?	0.0	0.0	0.0	1.0	2.0	0.0	0.0	0.0	0.0	0.0	0.0	0.0	0.0	0.0	0.0	0.0	0.0	0.0	0.0	0.0	0.0	0	?	?	0	0	0	0	0	0	0	0
41	3.0	16.0	?	1.0	5.0	2.5	0.0	0.0	0.0	0.0	0.0	0.0	0.0	0.0	0.0	0.0	0.0	0.0	0.0	0.0	0.0	0.0	0.0	0.0	0	?	?	0	0	0	0	0	1	0	0
44	3.0	23.0	?	0.0	0.0	0.0	?	?	?	?	?	?	?	?	?	?	?	?	?	?	?	?	?	?	0	?	?	0	0	0	0	0	0	0	0
18	1.0	17.0	?	0.0	0.0	0.0	1.0	0.25	0.0	0.0	0.0	0.0	0.0	0.0	0.0	0.0	0.0	0.0	0.0	0.0	0.0	0.0	0.0	0.0	0	?	?	0	0	0	0	0	0	0	0
21	2.0	18.0	?	0.0	0.0	0.0	0.0	0.0	0.0	0.0	0.0	0.0	0.0	0.0	0.0	0.0	0.0	0.0	0.0	0.0	0.0	0.0	0.0	0.0	0	?	?	0	0	0	0	0	0	0	0
22	1.0	21.0	?	0.0	0.0	0.0	0.0	0.0	0.0	0.0	0.0	0.0	0.0	0.0	0.0	0.0	0.0	0.0	0.0	0.0	0.0	0.0	0.0	0.0	0	?	?	0	0	0	0	0	0	0	0
25	2.0	16.0	1.0	0.0	0.0	0.0	1.0	9.0	0.0	0.0	0.0	0.0	0.0	0.0	0.0	0.0	0.0	0.0	0.0	0.0	0.0	0.0	0.0	0.0	0	?	?	0	0	0	0	0	0	0	0
27	1.0	17.0	1.0	0.0	0.0	0.0	1.0	4.0	0.0	0.0	0.0	0.0	0.0	0.0	0.0	0.0	0.0	0.0	0.0	0.0	0.0	0.0	0.0	0.0	0	?	?	0	0	0	0	0	0	0	0
19	2.0	14.0	2.0	0.0	0.0	0.0	1.0	0.5	0.0	0.0	0.0	0.0	0.0	0.0	0.0	0.0	0.0	0.0	0.0	0.0	0.0	0.0	0.0	0.0	0	?	?	0	0	0	0	0	0	0	0
23	3.0	17.0	1.0	1.0	1.266972909	0.5132021277	0.0	0.0	0.0	0.0	0.0	0.0	0.0	0.0	0.0	0.0	0.0	0.0	0.0	0.0	0.0	0.0	0.0	0.0	0	?	?	0	0	0	0	0	0	0	0
16	1.0	16.0	1.0	0.0	0.0	0.0	0.0	0.0	0.0	0.0	0.0	0.0	0.0	0.0	0.0	0.0	0.0	0.0	0.0	0.0	0.0	0.0	0.0	0.0	0	?	?	0	0	0	0	0	0	0	0
29	2.0	17.0	2.0	0.0	0.0	0.0	1.0	7.0	0.0	0.0	0.0	0.0	0.0	0.0	0.0	0.0	0.0	0.0	0.0	0.0	0.0	0.0	0.0	0.0	0	?	?	0	0	0	0	0	0	0	0
15	2.0	14.0	1.0	0.0	0.0	0.0	0.0	0.0	0.0	0.0	0.0	0.0	0.0	0.0	0.0	0.0	0.0	0.0	0.0	0.0	0.0	0.0	0.0	0.0	0	?	?	0	0	0	0	0	0	0	0
19	3.0	15.0	2.0	0.0	0.0	0.0	0.0	0.0	0.0	0.0	0.0	0.0	0.0	0.0	0.0	0.0	0.0	0.0	0.0	0.0	0.0	0.0	0.0	0.0	0	?	?	0	0	0	0	0	0	0	0
37	2.0	15.0	4.0	0.0	0.0	0.0	1.0	12.0	1.0	0.16	0.0	0.0	0.0	0.0	0.0	0.0	0.0	0.0	0.0	0.0	0.0	0.0	0.0	0.0	0	?	?	0	0	0	0	0	0	0	0
21	5.0	17.0	1.0	0.0	0.0	0.0	0.0	0.0	0.0	0.0	0.0	0.0	0.0	0.0	0.0	0.0	0.0	0.0	0.0	0.0	0.0	0.0	0.0	0.0	0	?	?	0	0	0	0	0	0	0	0
40	2.0	17.0	3.0	0.0	0.0	0.0	1.0	19.0	0.0	0.0	0.0	0.0	0.0	0.0	0.0	0.0	0.0	0.0	0.0	0.0	0.0	0.0	0.0	0.0	0	?	?	0	0	0	0	0	1	0	0
26	2.0	19.0	3.0	0.0	0.0	0.0	1.0	1.0	0.0	0.0	0.0	0.0	0.0	0.0	0.0	0.0	0.0	0.0	0.0	0.0	0.0	0.0	0.0	0.0	0	?	?	0	0	0	0	0	0	0	0
34	1.0	15.0	4.0	0.0	0.0	0.0	0.0	0.0	0.0	0.0	0.0	0.0	0.0	0.0	0.0	0.0	0.0	0.0	0.0	0.0	0.0	0.0	0.0	0.0	0	?	?	0	0	0	0	0	0	0	0
23	5.0	15.0	1.0	1.0	8.0	4.0	1.0	8.0	0.0	0.0	0.0	0.0	0.0	0.0	0.0	0.0	0.0	0.0	0.0	0.0	0.0	0.0	0.0	0.0	0	?	?	0	0	0	0	0	0	0	0
19	1.0	17.0	1.0	1.0	7.0	12.0	1.0	1.0	0.0	0.0	0.0	0.0	0.0	0.0	0.0	0.0	0.0	0.0	0.0	0.0	0.0	0.0	0.0	0.0	0	?	?	0	0	0	0	0	0	0	0
30	1.0	22.0	2.0	0.0	0.0	0.0	1.0	0.16	0.0	0.0	0.0	0.0	0.0	0.0	0.0	0.0	0.0	0.0	0.0	0.0	0.0	0.0	0.0	0.0	0	?	?	0	0	0	0	0	0	0	0
21	1.0	17.0	1.0	0.0	0.0	0.0	1.0	5.0	0.0	0.0	0.0	0.0	0.0	0.0	0.0	0.0	0.0	0.0	0.0	0.0	0.0	0.0	0.0	0.0	0	?	?	0	0	0	0	0	0	0	0
29	3.0	17.0	3.0	0.0	0.0	0.0	1.0	10.0	0.0	0.0	0.0	0.0	0.0	0.0	0.0	0.0	0.0	0.0	0.0	0.0	0.0	0.0	0.0	0.0	0	?	?	0	0	0	0	0	0	0	0
31	2.0	19.0	2.0	0.0	0.0	0.0	1.0	9.0	0.0	0.0	0.0	0.0	0.0	0.0	0.0	0.0	0.0	0.0	0.0	0.0	0.0	0.0	0.0	0.0	0	?	?	1	0	1	1	0	0	1	0
32	3.0	21.0	2.0	0.0	0.0	0.0	1.0	8.0	0.0	0.0	0.0	0.0	0.0	0.0	0.0	0.0	0.0	0.0	0.0	0.0	0.0	0.0	0.0	0.0	0	?	?	0	0	0	0	0	0	0	0
23	5.0	20.0	1.0	0.0	0.0	0.0	1.0	1.0	0.0	0.0	0.0	0.0	0.0	0.0	0.0	0.0	0.0	0.0	0.0	0.0	0.0	0.0	0.0	0.0	0	?	?	0	0	0	0	0	0	0	0
40	3.0	17.0	2.0	0.0	0.0	0.0	1.0	20.0	1.0	4.0	0.0	0.0	0.0	0.0	0.0	0.0	0.0	0.0	0.0	0.0	0.0	0.0	0.0	0.0	0	?	?	0	0	0	0	0	0	0	0
23	1.0	19.0	1.0	0.0	0.0	0.0	0.0	0.0	0.0	0.0	0.0	0.0	0.0	0.0	0.0	0.0	0.0	0.0	0.0	0.0	0.0	0.0	0.0	0.0	0	?	?	0	0	0	0	0	0	0	0
26	2.0	17.0	2.0	0.0	0.0	0.0	0.0	0.0	?	?	?	?	?	?	?	?	?	?	?	?	?	?	?	?	0	?	?	0	0	0	0	0	0	0	0
31	2.0	18.0	4.0	0.0	0.0	0.0	1.0	3.0	0.0	0.0	0.0	0.0	0.0	0.0	0.0	0.0	0.0	0.0	0.0	0.0	0.0	0.0	0.0	0.0	0	?	?	0	0	0	0	0	0	0	0
30	2.0	18.0	3.0	0.0	0.0	0.0	1.0	8.0	1.0	0.5	0.0	0.0	0.0	0.0	0.0	0.0	0.0	0.0	0.0	0.0	0.0	0.0	0.0	0.0	0	?	?	0	0	0	0	0	0	0	0
15	1.0	13.0	1.0	1.0	1.0	0.05	?	?	?	?	?	?	?	?	?	?	?	?	?	?	?	?	?	?	0	?	?	0	0	0	0	0	0	0	0
36	3.0	18.0	4.0	0.0	0.0	0.0	1.0	2.0	0.0	0.0	0.0	0.0	0.0	0.0	0.0	0.0	0.0	0.0	0.0	0.0	0.0	0.0	0.0	0.0	0	?	?	0	0	0	0	0	0	0	0
20	2.0	16.0	2.0	0.0	0.0	0.0	0.0	0.0	0.0	0.0	0.0	0.0	0.0	0.0	0.0	0.0	0.0	0.0	0.0	0.0	0.0	0.0	0.0	0.0	0	?	?	0	0	0	0	0	0	0	0
27	6.0	17.0	2.0	0.0	0.0	0.0	0.0	0.0	0.0	0.0	0.0	0.0	0.0	0.0	0.0	0.0	0.0	0.0	0.0	0.0	0.0	0.0	0.0	0.0	0	?	?	1	0	1	1	0	0	0	0
28	2.0	19.0	2.0	1.0	1.266972909	0.5132021277	0.0	0.0	0.0	0.0	1.0	2.0	1.0	0.0	0.0	1.0	0.0	0.0	0.0	0.0	0.0	0.0	0.0	0.0	1	3.0	3.0	0	0	0	0	0	1	0	1
40	1.0	20.0	7.0	0.0	0.0	0.0	0.0	0.0	0.0	0.0	0.0	0.0	0.0	0.0	0.0	0.0	0.0	0.0	0.0	0.0	0.0	0.0	0.0	0.0	0	?	?	0	0	0	0	0	0	0	0
19	2.0	14.0	2.0	0.0	0.0	0.0	?	?	?	?	?	?	?	?	?	?	?	?	?	?	?	?	?	?	0	?	?	0	0	0	0	0	0	0	0
19	7.0	14.0	2.0	0.0	0.0	0.0	1.0	0.16	0.0	0.0	1.0	2.0	1.0	0.0	0.0	1.0	0.0	0.0	0.0	0.0	0.0	0.0	0.0	0.0	1	4.0	4.0	0	0	0	0	0	0	0	0
29	5.0	17.0	6.0	1.0	1.266972909	1.3	1.0	0.5	0.0	0.0	1.0	1.0	0.0	0.0	0.0	0.0	1.0	0.0	0.0	0.0	0.0	0.0	0.0	0.0	1	5.0	5.0	0	0	0	0	0	0	0	0
17	4.0	14.0	?	1.0	4.0	1.0	0.0	0.0	0.0	0.0	0.0	0.0	0.0	0.0	0.0	0.0	0.0	0.0	0.0	0.0	0.0	0.0	0.0	0.0	0	?	?	0	0	0	0	0	0	0	0
16	1.0	15.0	?	0.0	0.0	0.0	0.0	0.0	0.0	0.0	0.0	0.0	0.0	0.0	0.0	0.0	0.0	0.0	0.0	0.0	0.0	0.0	0.0	0.0	0	?	?	0	0	0	0	0	0	0	0
24	2.0	13.0	5.0	0.0	0.0	0.0	1.0	2.0	1.0	3.0	0.0	0.0	0.0	0.0	0.0	0.0	0.0	0.0	0.0	0.0	0.0	0.0	0.0	0.0	0	?	?	0	0	0	0	0	0	0	0
21	1.0	18.0	1.0	0.0	0.0	0.0	1.0	2.0	0.0	0.0	0.0	0.0	0.0	0.0	0.0	0.0	0.0	0.0	0.0	0.0	0.0	0.0	0.0	0.0	0	?	?	0	0	0	0	0	0	0	0
25	4.0	15.0	3.0	0.0	0.0	0.0	1.0	1.0	0.0	0.0	0.0	0.0	0.0	0.0	0.0	0.0	0.0	0.0	0.0	0.0	0.0	0.0	0.0	0.0	0	?	?	0	0	0	0	0	0	0	0
29	5.0	20.0	1.0	0.0	0.0	0.0	1.0	3.0	0.0	0.0	1.0	2.0	1.0	0.0	0.0	1.0	0.0	0.0	0.0	0.0	0.0	0.0	0.0	0.0	1	1.0	1.0	0	0	0	0	0	0	0	0
18	3.0	13.0	1.0	0.0	0.0	0.0	0.0	0.0	0.0	0.0	0.0	0.0	0.0	0.0	0.0	0.0	0.0	0.0	0.0	0.0	0.0	0.0	0.0	0.0	0	?	?	0	0	0	0	0	1	1	0
41	1.0	17.0	3.0	0.0	0.0	0.0	?	?	?	?	?	?	?	?	?	?	?	?	?	?	?	?	?	?	0	?	?	0	0	0	0	0	0	0	0
34	?	15.0	5.0	0.0	0.0	0.0	1.0	0.5	0.0	0.0	0.0	0.0	0.0	0.0	0.0	0.0	0.0	0.0	0.0	0.0	0.0	0.0	0.0	0.0	0	?	?	0	0	0	0	0	0	0	0
20	1.0	18.0	1.0	0.0	0.0	0.0	1.0	14.0	0.0	0.0	0.0	0.0	0.0	0.0	0.0	0.0	0.0	0.0	0.0	0.0	0.0	0.0	0.0	0.0	0	?	?	0	0	0	0	1	1	0	1
28	4.0	18.0	4.0	0.0	0.0	0.0	0.0	0.0	0.0	0.0	0.0	0.0	0.0	0.0	0.0	0.0	0.0	0.0	0.0	0.0	0.0	0.0	0.0	0.0	0	?	?	0	0	0	0	0	1	0	1
30	2.0	18.0	1.0	1.0	11.0	1.65	0.0	0.0	0.0	0.0	0.0	0.0	0.0	0.0	0.0	0.0	0.0	0.0	0.0	0.0	0.0	0.0	0.0	0.0	0	?	?	0	0	0	0	0	0	0	0
25	4.0	16.0	3.0	0.0	0.0	0.0	1.0	1.0	1.0	3.0	0.0	0.0	0.0	0.0	0.0	0.0	0.0	0.0	0.0	0.0	0.0	0.0	0.0	0.0	0	?	?	0	0	0	0	0	1	0	0
24	3.0	17.0	3.0	0.0	0.0	0.0	1.0	1.0	0.0	0.0	?	?	?	?	?	?	?	?	?	?	?	?	?	?	0	?	?	0	0	0	0	0	0	0	0
30	4.0	19.0	1.0	0.0	0.0	0.0	0.0	0.0	0.0	0.0	0.0	0.0	0.0	0.0	0.0	0.0	0.0	0.0	0.0	0.0	0.0	0.0	0.0	0.0	0	?	?	0	0	0	0	0	0	0	0
18	3.0	14.0	2.0	0.0	0.0	0.0	0.0	0.0	0.0	0.0	0.0	0.0	0.0	0.0	0.0	0.0	0.0	0.0	0.0	0.0	0.0	0.0	0.0	0.0	0	?	?	0	0	0	0	0	0	1	0
17	1.0	15.0	2.0	0.0	0.0	0.0	1.0	0.16	0.0	0.0	1.0	2.0	1.0	0.0	0.0	1.0	0.0	0.0	0.0	0.0	0.0	0.0	0.0	0.0	1	2.0	2.0	0	0	0	0	0	0	0	0
31	?	17.0	5.0	1.0	1.266972909	0.5132021277	?	?	?	?	?	?	?	?	?	?	?	?	?	?	?	?	?	?	0	?	?	0	0	0	0	0	0	0	0
19	2.0	17.0	1.0	0.0	0.0	0.0	?	?	?	?	?	?	?	?	?	?	?	?	?	?	?	?	?	?	0	?	?	0	0	0	0	0	0	0	0
41	3.0	18.0	5.0	0.0	0.0	0.0	1.0	1.0	1.0	4.0	0.0	0.0	0.0	0.0	0.0	0.0	0.0	0.0	0.0	0.0	0.0	0.0	0.0	0.0	0	?	?	1	0	1	1	0	0	0	0
23	1.0	15.0	3.0	0.0	0.0	0.0	1.0	0.25	1.0	7.0	0.0	0.0	0.0	0.0	0.0	0.0	0.0	0.0	0.0	0.0	0.0	0.0	0.0	0.0	0	?	?	0	0	0	0	0	0	0	0
25	5.0	15.0	4.0	0.0	0.0	0.0	1.0	3.0	0.0	0.0	0.0	0.0	0.0	0.0	0.0	0.0	0.0	0.0	0.0	0.0	0.0	0.0	0.0	0.0	0	?	?	0	1	0	1	0	0	0	0
21	1.0	14.0	2.0	0.0	0.0	0.0	1.0	4.0	0.0	0.0	0.0	0.0	0.0	0.0	0.0	0.0	0.0	0.0	0.0	0.0	0.0	0.0	0.0	0.0	0	?	?	0	0	0	0	0	0	0	0
15	2.0	13.0	1.0	0.0	0.0	0.0	?	?	?	?	?	?	?	?	?	?	?	?	?	?	?	?	?	?	0	?	?	0	0	0	0	0	0	0	0
26	2.0	18.0	1.0	0.0	0.0	0.0	0.0	0.0	0.0	0.0	0.0	0.0	0.0	0.0	0.0	0.0	0.0	0.0	0.0	0.0	0.0	0.0	0.0	0.0	0	?	?	0	0	0	0	0	0	0	0
26	2.0	15.0	2.0	0.0	0.0	0.0	?	?	?	?	?	?	?	?	?	?	?	?	?	?	?	?	?	?	0	?	?	0	1	0	1	0	0	0	0
24	3.0	15.0	4.0	?	?	?	1.0	3.0	1.0	2.0	1.0	1.0	0.0	0.0	0.0	0.0	1.0	0.0	0.0	0.0	0.0	0.0	0.0	0.0	1	2.0	2.0	0	0	0	0	0	0	0	0
34	2.0	16.0	3.0	0.0	0.0	0.0	?	?	?	?	?	?	?	?	?	?	?	?	?	?	?	?	?	?	0	?	?	0	0	0	0	0	0	0	0
18	7.0	14.0	1.0	0.0	0.0	0.0	?	?	?	?	?	?	?	?	?	?	?	?	?	?	?	?	?	?	0	?	?	0	0	0	0	0	0	0	0
16	1.0	13.0	2.0	?	?	?	?	?	0.0	0.0	0.0	0.0	0.0	0.0	0.0	0.0	0.0	0.0	0.0	0.0	0.0	0.0	0.0	0.0	0	?	?	0	0	0	0	0	0	0	0
43	4.0	16.0	3.0	1.0	28.0	7.0	0.0	0.0	1.0	2.0	0.0	0.0	0.0	0.0	0.0	0.0	0.0	0.0	0.0	0.0	0.0	0.0	0.0	0.0	0	?	?	0	0	0	0	0	0	0	0
27	2.0	14.0	3.0	0.0	0.0	0.0	1.0	1.0	0.0	0.0	0.0	0.0	0.0	0.0	0.0	0.0	0.0	0.0	0.0	0.0	0.0	0.0	0.0	0.0	0	?	?	1	0	1	1	0	0	0	0
17	1.0	16.0	1.0	0.0	0.0	0.0	0.0	0.0	0.0	0.0	0.0	0.0	0.0	0.0	0.0	0.0	0.0	0.0	0.0	0.0	0.0	0.0	0.0	0.0	0	?	?	0	0	0	0	0	0	0	0
37	4.0	26.0	1.0	0.0	0.0	0.0	0.0	0.0	0.0	0.0	0.0	0.0	0.0	0.0	0.0	0.0	0.0	0.0	0.0	0.0	0.0	0.0	0.0	0.0	0	?	?	0	0	0	0	0	0	0	0
19	2.0	16.0	1.0	0.0	0.0	0.0	?	?	?	?	?	?	?	?	?	?	?	?	?	?	?	?	?	?	0	?	?	0	0	0	0	0	0	0	0
34	1.0	15.0	4.0	0.0	0.0	0.0	1.0	9.0	0.0	0.0	0.0	0.0	0.0	0.0	0.0	0.0	0.0	0.0	0.0	0.0	0.0	0.0	0.0	0.0	0	?	?	0	0	0	0	0	0	0	0
18	5.0	14.0	1.0	1.0	3.0	1.2	1.0	2.0	0.0	0.0	0.0	0.0	0.0	0.0	0.0	0.0	0.0	0.0	0.0	0.0	0.0	0.0	0.0	0.0	0	?	?	0	0	0	0	0	0	0	0
33	3.0	18.0	2.0	?	?	?	0.0	0.0	0.0	0.0	0.0	0.0	0.0	0.0	0.0	0.0	0.0	0.0	0.0	0.0	0.0	0.0	0.0	0.0	0	?	?	0	0	0	0	1	1	1	1
29	3.0	15.0	2.0	1.0	10.0	0.5132021277	1.0	0.25	0.0	0.0	0.0	0.0	0.0	0.0	0.0	0.0	0.0	0.0	0.0	0.0	0.0	0.0	0.0	0.0	0	?	?	0	0	0	0	0	0	0	0
18	1.0	18.0	1.0	0.0	0.0	0.0	?	?	?	?	?	?	?	?	?	?	?	?	?	?	?	?	?	?	0	?	?	0	0	0	0	0	0	0	0
25	7.0	14.0	3.0	0.0	0.0	0.0	1.0	2.0	0.0	0.0	0.0	0.0	0.0	0.0	0.0	0.0	0.0	0.0	0.0	0.0	0.0	0.0	0.0	0.0	0	?	?	0	0	0	0	0	0	0	0
28	1.0	19.0	2.0	0.0	0.0	0.0	?	?	?	?	?	?	?	?	?	?	?	?	?	?	?	?	?	?	0	?	?	0	0	0	0	0	0	0	0
25	6.0	17.0	2.0	0.0	0.0	0.0	1.0	2.0	0.0	0.0	1.0	3.0	1.0	0.0	0.0	1.0	0.0	0.0	0.0	0.0	0.0	1.0	0.0	0.0	1	4.0	4.0	0	0	0	0	0	1	1	1
22	2.0	14.0	3.0	0.0	0.0	0.0	1.0	7.0	0.0	0.0	0.0	0.0	0.0	0.0	0.0	0.0	0.0	0.0	0.0	0.0	0.0	0.0	0.0	0.0	0	?	?	0	0	0	0	0	0	0	0
38	2.0	19.0	5.0	0.0	0.0	0.0	1.0	30.0	?	?	?	?	?	?	?	?	?	?	?	?	?	?	?	?	0	?	?	0	0	0	0	0	0	1	0
20	1.0	18.0	1.0	0.0	0.0	0.0	0.0	0.0	0.0	0.0	1.0	2.0	1.0	0.0	0.0	1.0	0.0	0.0	0.0	0.0	0.0	0.0	0.0	0.0	1	1.0	1.0	0	0	0	0	0	0	0	0
24	2.0	18.0	2.0	0.0	0.0	0.0	1.0	0.5	0.0	0.0	0.0	0.0	0.0	0.0	0.0	0.0	0.0	0.0	0.0	0.0	0.0	0.0	0.0	0.0	0	?	?	0	0	0	0	0	0	0	0
15	2.0	14.0	2.0	0.0	0.0	0.0	0.0	0.0	0.0	0.0	0.0	0.0	0.0	0.0	0.0	0.0	0.0	0.0	0.0	0.0	0.0	0.0	0.0	0.0	0	?	?	0	0	0	0	0	0	0	0
23	3.0	15.0	1.0	1.0	5.0	0.75	?	?	?	?	?	?	?	?	?	?	?	?	?	?	?	?	?	?	0	?	?	0	0	0	0	0	0	0	0
24	2.0	19.0	1.0	0.0	0.0	0.0	0.0	0.0	0.0	0.0	0.0	0.0	0.0	0.0	0.0	0.0	0.0	0.0	0.0	0.0	0.0	0.0	0.0	0.0	0	?	?	0	0	0	0	0	0	0	0
20	2.0	16.0	1.0	0.0	0.0	0.0	?	?	?	?	?	?	?	?	?	?	?	?	?	?	?	?	?	?	0	?	?	0	0	0	0	0	0	0	0
35	3.0	17.0	3.0	1.0	9.0	2.7	1.0	17.0	0.0	0.0	0.0	0.0	0.0	0.0	0.0	0.0	0.0	0.0	0.0	0.0	0.0	0.0	0.0	0.0	0	?	?	0	0	0	0	0	0	0	0
31	7.0	16.0	5.0	0.0	0.0	0.0	1.0	1.0	0.0	0.0	0.0	0.0	0.0	0.0	0.0	0.0	0.0	0.0	0.0	0.0	0.0	0.0	0.0	0.0	0	?	?	0	0	0	0	0	0	0	0
33	3.0	19.0	3.0	0.0	0.0	0.0	1.0	0.16	1.0	3.0	0.0	0.0	0.0	0.0	0.0	0.0	0.0	0.0	0.0	0.0	0.0	0.0	0.0	0.0	0	?	?	1	0	1	1	1	1	0	1
25	4.0	17.0	2.0	0.0	0.0	0.0	0.0	0.0	0.0	0.0	0.0	0.0	0.0	0.0	0.0	0.0	0.0	0.0	0.0	0.0	0.0	0.0	0.0	0.0	0	?	?	0	0	0	0	0	0	0	0
19	3.0	14.0	2.0	0.0	0.0	0.0	0.0	0.0	0.0	0.0	0.0	0.0	0.0	0.0	0.0	0.0	0.0	0.0	0.0	0.0	0.0	0.0	0.0	0.0	0	?	?	0	0	0	0	0	0	0	0
23	2.0	16.0	1.0	0.0	0.0	0.0	1.0	6.0	0.0	0.0	0.0	0.0	0.0	0.0	0.0	0.0	0.0	0.0	0.0	0.0	0.0	0.0	0.0	0.0	0	?	?	0	0	0	0	0	0	0	0
35	3.0	17.0	3.0	1.0	20.0	2.0	1.0	2.0	0.0	0.0	0.0	0.0	0.0	0.0	0.0	0.0	0.0	0.0	0.0	0.0	0.0	0.0	0.0	0.0	0	?	?	0	0	0	0	0	0	0	0
15	2.0	14.0	1.0	0.0	0.0	0.0	1.0	0.16	0.0	0.0	0.0	0.0	0.0	0.0	0.0	0.0	0.0	0.0	0.0	0.0	0.0	0.0	0.0	0.0	0	?	?	0	0	0	0	0	0	0	0
18	3.0	17.0	1.0	0.0	0.0	0.0	0.0	0.0	0.0	0.0	0.0	0.0	0.0	0.0	0.0	0.0	0.0	0.0	0.0	0.0	0.0	0.0	0.0	0.0	0	?	?	0	0	0	0	0	0	0	0
29	8.0	17.0	2.0	1.0	14.0	2.8	0.0	0.0	0.0	0.0	0.0	0.0	0.0	0.0	0.0	0.0	0.0	0.0	0.0	0.0	0.0	0.0	0.0	0.0	0	?	?	0	0	0	0	0	0	0	0
34	3.0	15.0	5.0	1.0	0.16	0.001	1.0	7.0	0.0	0.0	0.0	0.0	0.0	0.0	0.0	0.0	0.0	0.0	0.0	0.0	0.0	0.0	0.0	0.0	0	?	?	0	0	0	0	0	0	0	0
17	3.0	13.0	1.0	1.0	2.0	1.0	0.0	0.0	0.0	0.0	0.0	0.0	0.0	0.0	0.0	0.0	0.0	0.0	0.0	0.0	0.0	0.0	0.0	0.0	0	?	?	0	0	0	0	0	0	0	0
36	2.0	18.0	?	1.0	19.0	7.6	1.0	8.0	?	?	?	?	?	?	?	?	?	?	?	?	?	?	?	?	0	?	?	0	0	0	0	0	0	0	0
29	?	14.0	?	0.0	0.0	0.0	0.0	0.0	0.0	0.0	0.0	0.0	0.0	0.0	0.0	0.0	0.0	0.0	0.0	0.0	0.0	0.0	0.0	0.0	0	?	?	0	0	0	0	0	0	0	0
29	2.0	13.0	?	0.0	0.0	0.0	0.0	0.0	1.0	5.0	0.0	0.0	0.0	0.0	0.0	0.0	0.0	0.0	0.0	0.0	0.0	0.0	0.0	0.0	0	?	?	0	0	0	0	0	0	0	0
19	1.0	13.0	?	0.0	0.0	0.0	1.0	0.75	0.0	0.0	0.0	0.0	0.0	0.0	0.0	0.0	0.0	0.0	0.0	0.0	0.0	0.0	0.0	0.0	0	?	?	0	0	0	0	0	0	0	0
17	1.0	16.0	?	0.0	0.0	0.0	1.0	0.25	0.0	0.0	0.0	0.0	0.0	0.0	0.0	0.0	0.0	0.0	0.0	0.0	0.0	0.0	0.0	0.0	0	?	?	0	0	0	0	0	0	0	0
14	5.0	16.0	?	0.0	0.0	0.0	1.0	0.08	0.0	0.0	0.0	0.0	0.0	0.0	0.0	0.0	0.0	0.0	0.0	0.0	0.0	0.0	0.0	0.0	0	?	?	0	0	0	0	0	0	0	0
20	1.0	17.0	?	0.0	0.0	0.0	1.0	1.0	0.0	0.0	0.0	0.0	0.0	0.0	0.0	0.0	0.0	0.0	0.0	0.0	0.0	0.0	0.0	0.0	0	?	?	0	0	0	0	0	0	0	0
16	1.0	12.0	?	0.0	0.0	0.0	1.0	0.42	?	?	?	?	?	?	?	?	?	?	?	?	?	?	?	?	0	?	?	0	0	0	0	0	0	0	1
30	1.0	16.0	?	0.0	0.0	0.0	1.0	2.0	0.0	0.0	0.0	0.0	0.0	0.0	0.0	0.0	0.0	0.0	0.0	0.0	0.0	0.0	0.0	0.0	0	?	?	0	0	0	0	0	0	0	0
21	2.0	19.0	?	0.0	0.0	0.0	1.0	0.5	?	?	?	?	?	?	?	?	?	?	?	?	?	?	?	?	0	?	?	0	0	0	0	0	0	0	0
29	1.0	22.0	?	0.0	0.0	0.0	0.0	0.0	0.0	0.0	0.0	0.0	0.0	0.0	0.0	0.0	0.0	0.0	0.0	0.0	0.0	0.0	0.0	0.0	0	?	?	0	0	0	0	0	0	0	0
35	4.0	18.0	?	0.0	0.0	0.0	1.0	2.0	0.0	0.0	0.0	0.0	0.0	0.0	0.0	0.0	0.0	0.0	0.0	0.0	0.0	0.0	0.0	0.0	0	?	?	0	0	0	0	0	0	0	0
14	1.0	14.0	?	0.0	0.0	0.0	?	?	0.0	0.0	0.0	0.0	0.0	0.0	0.0	0.0	0.0	0.0	0.0	0.0	0.0	0.0	0.0	0.0	0	?	?	0	0	0	0	0	0	0	0
24	2.0	18.0	?	0.0	0.0	0.0	1.0	0.66	0.0	0.0	0.0	0.0	0.0	0.0	0.0	0.0	0.0	0.0	0.0	0.0	0.0	0.0	0.0	0.0	0	?	?	0	0	0	0	0	0	0	0
31	3.0	20.0	1.0	0.0	0.0	0.0	1.0	3.0	0.0	0.0	0.0	0.0	0.0	0.0	0.0	0.0	0.0	0.0	0.0	0.0	0.0	0.0	0.0	0.0	0	?	?	0	0	0	0	0	0	0	0
36	3.0	20.0	2.0	0.0	0.0	0.0	1.0	6.0	0.0	0.0	1.0	1.0	0.0	0.0	0.0	0.0	0.0	0.0	0.0	0.0	0.0	0.0	0.0	1.0	1	16.0	16.0	1	0	1	1	0	0	0	0
33	3.0	19.0	0.0	0.0	0.0	0.0	0.0	0.0	0.0	0.0	0.0	0.0	0.0	0.0	0.0	0.0	0.0	0.0	0.0	0.0	0.0	0.0	0.0	0.0	0	?	?	0	0	0	0	0	0	0	0
36	2.0	27.0	2.0	0.0	0.0	0.0	0.0	0.0	0.0	0.0	0.0	0.0	0.0	0.0	0.0	0.0	0.0	0.0	0.0	0.0	0.0	0.0	0.0	0.0	0	?	?	0	0	0	0	0	0	0	0
42	3.0	17.0	1.0	0.0	0.0	0.0	0.0	0.0	0.0	0.0	0.0	0.0	0.0	0.0	0.0	0.0	0.0	0.0	0.0	0.0	0.0	0.0	0.0	0.0	0	?	?	0	0	0	0	0	0	0	0
33	4.0	17.0	0.0	0.0	0.0	0.0	1.0	0.75	0.0	0.0	1.0	1.0	0.0	0.0	0.0	0.0	0.0	1.0	0.0	0.0	0.0	0.0	0.0	0.0	1	11.0	11.0	0	0	0	0	0	0	0	0
35	3.0	16.0	3.0	0.0	0.0	0.0	0.0	0.0	0.0	0.0	0.0	0.0	0.0	0.0	0.0	0.0	0.0	0.0	0.0	0.0	0.0	0.0	0.0	0.0	0	?	?	0	0	0	0	0	0	0	0
33	2.0	21.0	0.0	0.0	0.0	0.0	0.0	0.0	0.0	0.0	0.0	0.0	0.0	0.0	0.0	0.0	0.0	0.0	0.0	0.0	0.0	0.0	0.0	0.0	0	?	?	0	0	0	0	0	0	0	0
34	3.0	14.0	4.0	0.0	0.0	0.0	0.0	0.0	0.0	0.0	0.0	0.0	0.0	0.0	0.0	0.0	0.0	0.0	0.0	0.0	0.0	0.0	0.0	0.0	0	?	?	0	0	0	0	0	0	0	0
35	4.0	16.0	4.0	0.0	0.0	0.0	0.0	0.0	0.0	0.0	0.0	0.0	0.0	0.0	0.0	0.0	0.0	0.0	0.0	0.0	0.0	0.0	0.0	0.0	0	?	?	0	0	0	0	0	0	0	0
40	3.0	23.0	2.0	0.0	0.0	0.0	0.0	0.0	0.0	0.0	1.0	1.0	0.0	0.0	0.0	0.0	0.0	0.0	0.0	0.0	0.0	1.0	0.0	0.0	1	8.0	8.0	0	0	0	0	0	0	0	0
30	2.0	18.0	0.0	0.0	0.0	0.0	1.0	1.0	0.0	0.0	0.0	0.0	0.0	0.0	0.0	0.0	0.0	0.0	0.0	0.0	0.0	0.0	0.0	0.0	0	?	?	0	0	0	0	0	0	0	0
34	1.0	?	0.0	0.0	0.0	0.0	0.0	0.0	0.0	0.0	0.0	0.0	0.0	0.0	0.0	0.0	0.0	0.0	0.0	0.0	0.0	0.0	0.0	0.0	0	?	?	0	0	0	0	0	0	0	0
30	3.0	15.0	0.0	1.0	16.0	8.0	0.0	0.0	0.0	0.0	0.0	0.0	0.0	0.0	0.0	0.0	0.0	0.0	0.0	0.0	0.0	0.0	0.0	0.0	0	?	?	0	0	0	0	0	0	0	0
24	1.0	14.0	0.0	0.0	0.0	0.0	0.0	0.0	0.0	0.0	0.0	0.0	0.0	0.0	0.0	0.0	0.0	0.0	0.0	0.0	0.0	0.0	0.0	0.0	0	?	?	0	0	0	0	0	0	0	0
37	3.0	?	0.0	0.0	0.0	0.0	1.0	0.25	0.0	0.0	0.0	0.0	0.0	0.0	0.0	0.0	0.0	0.0	0.0	0.0	0.0	0.0	0.0	0.0	0	?	?	0	0	0	0	0	0	0	0
31	9.0	?	1.0	1.0	11.0	5.5	1.0	0.25	0.0	0.0	0.0	0.0	0.0	0.0	0.0	0.0	0.0	0.0	0.0	0.0	0.0	0.0	0.0	0.0	0	?	?	0	0	0	0	0	0	0	0
35	3.0	18.0	3.0	0.0	0.0	0.0	1.0	5.0	0.0	0.0	0.0	0.0	0.0	0.0	0.0	0.0	0.0	0.0	0.0	0.0	0.0	0.0	0.0	0.0	0	?	?	0	0	0	0	0	0	0	0
31	3.0	19.0	1.0	0.0	0.0	0.0	1.0	0.08	1.0	8.0	0.0	0.0	0.0	0.0	0.0	0.0	0.0	0.0	0.0	0.0	0.0	0.0	0.0	0.0	0	?	?	1	0	0	1	0	0	0	0
24	2.0	16.0	3.0	0.0	0.0	0.0	1.0	5.0	0.0	0.0	0.0	0.0	0.0	0.0	0.0	0.0	0.0	0.0	0.0	0.0	0.0	0.0	0.0	0.0	0	?	?	0	0	0	0	0	0	0	0
23	2.0	15.0	0.0	0.0	0.0	0.0	0.0	0.0	0.0	0.0	0.0	0.0	0.0	0.0	0.0	0.0	0.0	0.0	0.0	0.0	0.0	0.0	0.0	0.0	0	?	?	0	0	0	0	0	0	0	0
36	3.0	16.0	3.0	1.0	6.0	0.3	1.0	2.0	0.0	0.0	0.0	0.0	0.0	0.0	0.0	0.0	0.0	0.0	0.0	0.0	0.0	0.0	0.0	0.0	0	?	?	0	0	0	0	0	0	0	0
30	3.0	14.0	3.0	0.0	0.0	0.0	1.0	2.0	0.0	0.0	0.0	0.0	0.0	0.0	0.0	0.0	0.0	0.0	0.0	0.0	0.0	0.0	0.0	0.0	0	?	?	0	0	0	0	0	0	0	0
26	8.0	15.0	1.0	1.0	9.0	1.35	1.0	5.0	1.0	0.17	0.0	0.0	0.0	0.0	0.0	0.0	0.0	0.0	0.0	0.0	0.0	0.0	0.0	0.0	0	?	?	0	0	0	0	0	0	0	0
19	2.0	15.0	2.0	0.0	0.0	0.0	1.0	0.75	0.0	0.0	0.0	0.0	0.0	0.0	0.0	0.0	0.0	0.0	0.0	0.0	0.0	0.0	0.0	0.0	0	?	?	0	0	0	0	0	0	0	0
35	2.0	17.0	1.0	0.0	0.0	0.0	0.0	0.0	0.0	0.0	0.0	0.0	0.0	0.0	0.0	0.0	0.0	0.0	0.0	0.0	0.0	0.0	0.0	0.0	0	?	?	0	0	0	0	0	0	0	0
30	3.0	22.0	1.0	0.0	0.0	0.0	0.0	0.0	0.0	0.0	0.0	0.0	0.0	0.0	0.0	0.0	0.0	0.0	0.0	0.0	0.0	0.0	0.0	0.0	0	?	?	0	0	0	0	0	0	0	0
31	3.0	18.0	1.0	0.0	0.0	0.0	1.0	0.5	0.0	0.0	0.0	0.0	0.0	0.0	0.0	0.0	0.0	0.0	0.0	0.0	0.0	0.0	0.0	0.0	0	?	?	0	0	0	0	0	0	0	0
32	3.0	18.0	1.0	1.0	11.0	0.16	1.0	6.0	0.0	0.0	1.0	1.0	0.0	0.0	0.0	0.0	0.0	0.0	0.0	0.0	0.0	0.0	0.0	1.0	0	?	?	1	0	1	0	0	0	0	0
19	1.0	14.0	0.0	0.0	0.0	0.0	0.0	0.0	0.0	0.0	0.0	0.0	0.0	0.0	0.0	0.0	0.0	0.0	0.0	0.0	0.0	0.0	0.0	0.0	0	?	?	0	0	0	0	0	0	0	0
23	2.0	15.0	2.0	0.0	0.0	0.0	0.0	0.0	0.0	0.0	0.0	0.0	0.0	0.0	0.0	0.0	0.0	0.0	0.0	0.0	0.0	0.0	0.0	0.0	0	?	?	0	0	0	0	0	0	0	0
43	3.0	17.0	3.0	0.0	0.0	0.0	1.0	5.0	0.0	0.0	0.0	0.0	0.0	0.0	0.0	0.0	0.0	0.0	0.0	0.0	0.0	0.0	0.0	0.0	0	?	?	0	0	0	0	0	0	0	0
34	3.0	18.0	0.0	0.0	0.0	0.0	0.0	0.0	0.0	0.0	0.0	0.0	0.0	0.0	0.0	0.0	0.0	0.0	0.0	0.0	0.0	0.0	0.0	0.0	0	?	?	0	0	0	0	0	0	0	0
32	2.0	19.0	1.0	0.0	0.0	0.0	1.0	8.0	0.0	0.0	0.0	0.0	0.0	0.0	0.0	0.0	0.0	0.0	0.0	0.0	0.0	0.0	0.0	0.0	0	?	?	0	0	0	0	0	0	0	0
25	2.0	17.0	0.0	0.0	0.0	0.0	1.0	0.08	0.0	0.0	0.0	0.0	0.0	0.0	0.0	0.0	0.0	0.0	0.0	0.0	0.0	0.0	0.0	0.0	0	?	?	0	0	0	0	0	0	1	0
33	2.0	24.0	2.0	0.0	0.0	0.0	1.0	0.08	0.0	0.0	0.0	0.0	0.0	0.0	0.0	0.0	0.0	0.0	0.0	0.0	0.0	0.0	0.0	0.0	0	?	?	0	0	0	0	0	0	0	0
29	2.0	20.0	1.0	0.0	0.0	0.0	1.0	0.5	0.0	0.0	0.0	0.0	0.0	0.0	0.0	0.0	0.0	0.0	0.0	0.0	0.0	0.0	0.0	0.0	0	?	?	0	0	0	0	0	0	0	0
